# Supplementary material for: Exploring biomarkers of premature ovarian insufficiency based on oxford nanopore transcriptional profile and machine learning
Source: Sci Rep. 2023 Jul 17;13:11498. doi: 10.1038/s41598-023-38754-x (PMC10352282; doi:10.1038/s41598-023-38754-x)
Supplement: Supplementary file 4 — Supplementary Table S3. [file 41598_2023_38754_MOESM4_ESM.xlsx]

## Sheet: Clean data
Supplementary Table S3: Statistical tables for clean data and full-length sequencing data Sample Name: Name of the sample; ReadNum: Number of sequences; BaseNum: Total number of bases; N50: Length of N50; MeanLength: Mean length of reads; MaxLength: Maximum length of reads; MeanQscore: Mean quality score. except rRNA:Number of clean reads after filtering out ribosomal RNA Num. of full-lenth reads…
Samples	ReadNum	BaseNum	N50	MeanLength	MaxLength	MeanQscore	except rRNA	Num. of full-lenth reads	FL%
C1	4477255	4199832121	796	938	23690	Q12	4029546	3722373	0.9238
C2	5516118	4909011614	782	889	142603	Q12	4949816	4582222	0.9257
C3	4388502	4389533844	832	1000	27580	Q12	3925666	3615959	0.9211
C4	3927176	4010258093	868	1021	25964	Q12	3481491	3198858	0.9188
C5	5401750	5031290753	795	931	115680	Q12	4887999	4519812	0.9247
P1	3635077	3815331444	1060	1049	55839	Q12	3103572	2832889	0.9128
P2	4968333	4729717351	803	951	27673	Q11	4446588	4049231	0.9106
P3	3710034	3973592797	1121	1071	77939	Q12	3083968	2781865	0.902
P4	4547738	4280656146	797	941	189497	Q12	4130750	3827549	0.9266
P5	4300607	3772597072	784	877	79121	Q12	4020678	3732624	0.9284
