# Supplementary material for: Exploring biomarkers of premature ovarian insufficiency based on oxford nanopore transcriptional profile and machine learning
Source: Sci Rep. 2023 Jul 17;13:11498. doi: 10.1038/s41598-023-38754-x (PMC10352282; doi:10.1038/s41598-023-38754-x)
Supplement: Supplementary file 5 — Supplementary Table S4. [file 41598_2023_38754_MOESM5_ESM.xlsx]

## Sheet: DEGs
Supplementary Table S4: A list of differentially expressed genes. ID: Gene number *Count: The gene expression count value of the sample *CPM: Sample gene expression CPM value; CPM = R/T × 1,000,000; where, “R” represents the number of reads aligned to a particular transcript and “T” indicates the total number of fragments aligned to the reference transcriptome FDR: Error detection rate; Log2 FC: …
#ID	Gene_type	Symbol	C1_Count	C2_Count	C3_Count	C4_Count	C5_Count	P1_Count	P2_Count	P3_Count	P4_Count	P5_Count	C1_CPM	C2_CPM	C3_CPM	C4_CPM	C5_CPM	P1_CPM	P2_CPM	P3_CPM	P4_CPM	P5_CPM	FDR	log2FC	regulated
ENSG00000004059	Known_gene	ARF5	60	152	141	165	125	91	41	114	54	17	17.6121	35.9381	42.867	56.4115	30.0657	36.9078	11.2861	47.9659	15.3058	4.7454	0.0297989	-0.891733	down
ENSG00000006015	Known_gene	REX1BD	17	58	51	40	48	2	3	4	2	0	4.9901	13.7132	15.5051	13.6755	11.5452	0.8112	0.8258	1.683	0.5669	0	1.94586e-16	-2.91036	down
ENSG00000006712	Known_gene	PAF1	18	31	32	47	31	18	14	16	14	8	5.2836	7.3295	9.7287	16.0687	7.4563	7.3005	3.8538	6.7321	3.9682	2.2331	0.0289371	-0.928449	down
ENSG00000012061	Known_gene	ERCC1	27	48	55	40	62	16	16	31	23	13	7.9255	11.3489	16.7212	13.6755	14.9126	6.4893	4.4043	13.0434	6.5191	3.6288	0.0197968	-0.933325	down
ENSG00000013810	Known_gene	TACC3	25	60	65	89	61	24	22	24	10	13	7.3384	14.1861	19.7614	30.428	14.6721	9.7339	6.0559	10.0981	2.8344	3.6288	0.000934622	-1.27116	down
ENSG00000014216	Known_gene	CAPN1	34	39	41	69	61	15	16	18	24	6	9.9802	9.221	12.4649	23.5903	14.6721	6.0837	4.4043	7.5736	6.8026	1.6748	0.000174582	-1.2978	down
ENSG00000023191	Known_gene	RNH1	76	200	131	226	219	45	38	45	40	19	22.3087	47.2869	39.8268	77.2666	52.6751	18.2511	10.4603	18.9339	11.3376	5.3036	4.47103e-09	-1.75989	down
ENSG00000026025	Known_gene	VIM	278	367	438	504	439	116	114	279	159	41	81.6028	86.7715	133.161	172.311	105.591	47.0474	31.3808	117.39	45.067	11.4447	1.9618e-06	-1.33488	down
ENSG00000026297	Known_gene	RNASET2	132	295	289	234	178	88	92	121	59	20	38.7467	69.7482	87.8622	80.0018	42.8135	35.6911	25.3249	50.9111	16.723	5.5828	1.30996e-07	-1.41582	down
ENSG00000037474	Known_gene	NSUN2	10	10	12	25	22	3	10	5	6	2	2.9354	2.3643	3.6483	8.5472	5.2916	1.2167	2.7527	2.1038	1.7006	0.5583	0.0431109	-1.09156	down
ENSG00000038358	Known_gene	EDC4	16	12	12	10	18	7	8	8	2	1	4.6966	2.8372	3.6483	3.4189	4.3295	2.8391	2.2022	3.366	0.5669	0.2791	0.0439013	-1.04245	down
ENSG00000049860	Known_gene	HEXB	18	35	34	55	35	11	10	20	13	3	5.2836	8.2752	10.3367	18.8038	8.4184	4.4614	2.7527	8.4151	3.6847	0.8374	0.000567499	-1.30823	down
ENSG00000051523	Known_gene	CYBA	227	845	639	613	657	37	7	34	16	29	66.6325	199.787	194.27	209.577	158.025	15.0065	1.9269	14.3056	4.535	8.095	8.95524e-14	-2.79601	down
ENSG00000058262	Known_gene	SEC61A1	21	31	29	51	50	15	14	19	21	9	6.1642	7.3295	8.8166	17.4363	12.0263	6.0837	3.8538	7.9943	5.9522	2.5122	0.0469252	-0.909327	down
ENSG00000062582	Known_gene	MRPS24	66	108	99	90	98	63	50	69	59	13	19.3733	25.535	30.0981	30.7699	23.5715	25.5516	13.7635	29.032	16.723	3.6288	0.00476972	-0.774939	down
ENSG00000063854	Known_gene	HAGH	69	85	77	83	86	16	29	21	39	23	20.2539	20.097	23.4096	28.3767	20.6852	6.4893	7.9828	8.8358	11.0542	6.4202	0.0233374	-1.0577	down
ENSG00000064687	Known_gene	ABCA7	5	7	4	10	10	3	2	1	2	0	1.4677	1.655	1.2161	3.4189	2.4053	1.2167	0.5505	0.4208	0.5669	0	0.0331361	-1.22369	down
ENSG00000067182	Known_gene	TNFRSF1A	36	65	86	84	71	35	23	38	24	14	10.5673	15.3683	26.1458	28.7186	17.0773	14.1953	6.3312	15.9886	6.8026	3.9079	0.000318987	-1.12061	down
ENSG00000067992	Known_gene	PDK3	10	18	33	16	31	7	4	13	7	4	2.9354	4.2558	10.0327	5.4702	7.4563	2.8391	1.1011	5.4698	1.9841	1.1166	0.00989271	-1.17534	down
ENSG00000069849	Known_gene	ATP1B3	17	54	51	43	63	9	17	14	10	1	4.9901	12.7675	15.5051	14.7012	15.1531	3.6502	4.6796	5.8905	2.8344	0.2791	1.50321e-06	-1.70047	down
ENSG00000070423	Known_gene	RNF126	5	8	7	9	11	4	1	3	0	0	1.4677	1.8915	2.1281	3.077	2.6458	1.6223	0.2753	1.2623	0	0	0.0098243	-1.35766	down
ENSG00000071553	Known_gene	ATP6AP1	46	62	57	69	65	24	23	34	21	2	13.5026	14.659	17.3292	23.5903	15.6342	9.7339	6.3312	14.3056	5.9522	0.5583	2.01753e-07	-1.37507	down
ENSG00000072134	Known_gene	EPN2	3	14	6	12	15	3	4	4	1	0	0.8806	3.3101	1.8241	4.1027	3.6079	1.2167	1.1011	1.683	0.2834	0	0.0222665	-1.25643	down
ENSG00000072401	Known_gene	UBE2D1	34	101	96	116	80	22	15	21	21	7	9.9802	23.8799	29.186	39.659	19.242	8.9228	4.1291	8.8358	5.9522	1.954	1.05722e-08	-1.84154	down
ENSG00000072958	Known_gene	AP1M1	33	18	27	44	35	18	15	20	8	2	9.6867	4.2558	8.2086	15.0431	8.4184	7.3005	4.1291	8.4151	2.2675	0.5583	0.00524377	-1.11037	down
ENSG00000074071	Known_gene	MRPS34	25	59	61	48	73	8	5	12	5	0	7.3384	13.9496	18.5453	16.4106	17.5584	3.2446	1.3764	5.049	1.4172	0	6.93428e-15	-2.48893	down
ENSG00000074842	Known_gene	MYDGF	54	82	81	71	107	9	6	11	7	5	15.8509	19.3876	24.6257	24.274	25.7362	3.6502	1.6516	4.6283	1.9841	1.3957	7.87363e-26	-2.82471	down
ENSG00000076944	Known_gene	STXBP2	127	230	144	215	243	58	53	113	56	55	37.279	54.38	43.7791	73.5059	58.4477	23.5237	14.5893	47.5451	15.8726	15.3526	0.0147429	-1.03947	down
ENSG00000078902	Known_gene	TOLLIP	31	45	51	49	41	11	9	16	16	12	9.0996	10.6396	15.5051	16.7525	9.8615	4.4614	2.4774	6.7321	4.535	3.3497	0.000380182	-1.30343	down
ENSG00000080189	Known_gene	SLC35C2	53	55	78	87	75	40	36	61	44	15	15.5574	13.0039	23.7137	29.7442	18.0394	16.2232	9.9097	25.6659	12.4714	4.1871	0.0436243	-0.705705	down
ENSG00000084070	Known_gene	SMAP2	192	280	257	246	204	131	129	177	133	48	56.3588	66.2017	78.1335	84.1044	49.0672	53.1311	35.5099	74.4733	37.6975	13.3987	0.000683406	-0.821874	down
ENSG00000087269	Known_gene	NOP14	15	28	18	16	23	11	2	6	8	6	4.403	6.6202	5.4724	5.4702	5.5321	4.4614	0.5505	2.5245	2.2675	1.6748	0.0237161	-1.10637	down
ENSG00000089335	Known_gene	ZNF302	24	30	40	19	30	18	17	10	1	3	7.0448	7.093	12.1609	6.4959	7.2158	7.3005	4.6796	4.2075	0.2834	0.8374	0.00746524	-1.19131	down
ENSG00000090581	Known_gene	GNPTG	25	45	29	31	37	17	11	29	10	5	7.3384	10.6396	8.8166	10.5985	8.8994	6.8949	3.028	12.2018	2.8344	1.3957	0.00719441	-1.02537	down
ENSG00000091640	Known_gene	SPAG7	36	36	49	55	51	18	14	28	18	3	10.5673	8.5117	14.897	18.8038	12.2668	7.3005	3.8538	11.7811	5.1019	0.8374	1.2125e-05	-1.29532	down
ENSG00000099203	Known_gene	TMED1	18	25	16	32	26	18	6	11	11	4	5.2836	5.9109	4.8643	10.9404	6.2537	7.3005	1.6516	4.6283	3.1178	1.1166	0.0454336	-0.955745	down
ENSG00000099817	Known_gene	POLR2E	52	74	66	121	109	34	36	43	33	18	15.2638	17.4962	20.0654	41.3684	26.2173	13.7897	9.9097	18.0924	9.3535	5.0245	0.000946583	-1.09108	down
ENSG00000099901	Known_gene	RANBP1	5	25	30	34	25	3	7	5	4	0	1.4677	5.9109	9.1206	11.6242	6.0131	1.2167	1.9269	2.1038	1.1338	0	4.24684e-05	-1.75025	down
ENSG00000099910	Known_gene	KLHL22	14	12	12	21	12	4	6	12	4	0	4.1095	2.8372	3.6483	7.1796	2.8863	1.6223	1.6516	5.049	1.1338	0	0.0397013	-1.08533	down
ENSG00000099956	Known_gene	SMARCB1	17	23	26	30	38	7	5	16	5	5	4.9901	5.438	7.9046	10.2566	9.14	2.8391	1.3764	6.7321	1.4172	1.3957	0.000164938	-1.40934	down
ENSG00000100029	Known_gene	PES1	14	22	25	29	29	12	7	8	8	3	4.1095	5.2016	7.6005	9.9147	6.9752	4.867	1.9269	3.366	2.2675	0.8374	0.000482316	-1.30305	down
ENSG00000100060	Known_gene	MFNG	71	113	140	158	137	44	34	68	45	28	20.841	26.7171	42.563	54.0183	32.952	17.8455	9.3592	28.6112	12.7548	7.8159	0.000318987	-1.1698	down
ENSG00000100083	Known_gene	GGA1	23	42	22	49	27	6	5	12	4	3	6.7513	9.9303	6.6885	16.7525	6.4942	2.4335	1.3764	5.049	1.1338	0.8374	7.31077e-07	-1.83402	down
ENSG00000100100	Known_gene	PIK3IP1	82	85	88	64	117	64	56	62	38	6	24.0699	20.097	26.7539	21.8808	28.1415	25.9572	15.4151	26.0867	10.7707	1.6748	0.00169781	-0.888806	down
ENSG00000100219	Known_gene	XBP1	19	53	52	100	76	20	27	31	11	0	5.5772	12.531	15.8091	34.1888	18.2799	8.1116	7.4323	13.0434	3.1178	0	0.00302451	-1.35114	down
ENSG00000100991	Known_gene	TRPC4AP	42	52	53	49	40	13	24	40	21	6	12.3285	12.2946	16.1131	16.7525	9.621	5.2725	6.6065	16.8301	5.9522	1.6748	0.00526092	-1.0111	down
ENSG00000101439	Known_gene	CST3	33	115	70	321	265	42	40	77	31	12	9.6867	27.19	21.2815	109.746	63.7393	17.0344	11.0108	32.398	8.7866	3.3497	0.00467402	-1.36358	down
ENSG00000102119	Known_gene	EMD	15	32	7	26	29	6	5	7	9	2	4.403	7.5659	2.1281	8.8891	6.9752	2.4335	1.3764	2.9453	2.551	0.5583	0.00562816	-1.30918	down
ENSG00000102977	Known_gene	ACD	10	11	16	15	21	5	8	9	3	1	2.9354	2.6008	4.8643	5.1283	5.051	2.0279	2.2022	3.7868	0.8503	0.2791	0.0202859	-1.11588	down
ENSG00000103152	Known_gene	MPG	16	19	16	17	22	4	3	8	6	0	4.6966	4.4923	4.8643	5.8121	5.2916	1.6223	0.8258	3.366	1.7006	0	5.6237e-05	-1.57711	down
ENSG00000103194	Known_gene	USP10	169	390	400	279	301	659	397	1105	445	206	49.6075	92.2095	121.609	95.3867	72.3982	267.278	109.282	464.932	126.131	57.5025	0.0449128	0.784695	up
ENSG00000103274	Known_gene	NUBP1	16	28	36	34	38	21	13	20	15	6	4.6966	6.6202	10.9448	11.6242	9.14	8.5172	3.5785	8.4151	4.2516	1.6748	0.0452415	-0.83414	down
ENSG00000104388	Known_gene	RAB2A	79	141	129	154	159	50	44	96	48	26	23.1893	33.3373	39.2188	52.6507	38.2436	20.279	12.1119	40.3923	13.6051	7.2576	0.000159538	-1.11054	down
ENSG00000104679	Known_gene	R3HCC1	31	31	33	53	43	20	17	27	11	9	9.0996	7.3295	10.0327	18.1201	10.3426	8.1116	4.6796	11.3603	3.1178	2.5122	0.00590487	-0.987505	down
ENSG00000104964	Known_gene	AES	53	79	71	72	82	43	55	47	47	13	15.5574	18.6783	21.5855	24.6159	19.7231	17.44	15.1399	19.7754	13.3217	3.6288	0.0317035	-0.689507	down
ENSG00000105404	Known_gene	RABAC1	106	283	206	244	249	127	113	179	77	34	31.1148	66.911	62.6284	83.4206	59.8909	51.5087	31.1056	75.3148	21.8249	9.4907	0.00343335	-0.923617	down
ENSG00000105618	Known_gene	PRPF31	24	54	37	41	47	20	12	20	20	8	7.0448	12.7675	11.2488	14.0174	11.3047	8.1116	3.3032	8.4151	5.6688	2.2331	0.00277607	-1.07881	down
ENSG00000105676	Known_gene	ARMC6	5	6	13	13	7	0	2	2	2	3	1.4677	1.4186	3.9523	4.4445	1.6837	0	0.5505	0.8415	0.5669	0.8374	0.0297989	-1.23208	down
ENSG00000105677	Known_gene	TMEM147	42	50	41	43	53	28	11	30	26	6	12.3285	11.8217	12.4649	14.7012	12.7479	11.3563	3.028	12.6226	7.3694	1.6748	0.00347676	-1.00615	down
ENSG00000106615	Known_gene	RHEB	18	33	40	37	38	12	6	20	9	12	5.2836	7.8023	12.1609	12.6498	9.14	4.867	1.6516	8.4151	2.551	3.3497	0.0297989	-1.03078	down
ENSG00000106780	Known_gene	MEGF9	25	38	43	27	31	61	65	136	45	21	7.3384	8.9845	13.0729	9.231	7.4563	24.7404	17.8926	57.2224	12.7548	5.8619	0.0220133	0.863837	up
ENSG00000107371	Known_gene	EXOSC3	17	37	23	42	39	18	16	21	14	3	4.9901	8.7481	6.9925	14.3593	9.3805	7.3005	4.4043	8.8358	3.9682	0.8374	0.0261912	-0.94235	down
ENSG00000107672	Known_gene	NSMCE4A	1	11	11	20	11	3	3	4	1	0	0.2935	2.6008	3.3442	6.8378	2.6458	1.2167	0.8258	1.683	0.2834	0	0.0193533	-1.29942	down
ENSG00000107872	Known_gene	FBXL15	5	10	8	8	21	1	0	2	1	0	1.4677	2.3643	2.4322	2.7351	5.051	0.4056	0	0.8415	0.2834	0	5.64294e-05	-1.8387	down
ENSG00000108518	Known_gene	PFN1	618	1749	1638	1690	1860	202	161	253	179	59	181.405	413.524	497.987	577.79	447.377	81.9273	44.3185	106.451	50.7358	16.4692	6.75212e-29	-2.73759	down
ENSG00000108639	Known_gene	SYNGR2	93	181	151	180	155	44	28	79	59	21	27.2988	42.7947	45.9072	61.5398	37.2815	17.8455	7.7076	33.2395	16.723	5.8619	7.40963e-06	-1.39789	down
ENSG00000108679	Known_gene	LGALS3BP	13	10	19	30	15	6	4	8	3	3	3.816	2.3643	5.7764	10.2566	3.6079	2.4335	1.1011	3.366	0.8503	0.8374	0.00412001	-1.31583	down
ENSG00000109220	Known_gene	CHIC2	32	42	57	48	39	1	2	14	8	2	9.3931	9.9303	17.3292	16.4106	9.3805	0.4056	0.5505	5.8905	2.2675	0.5583	8.47817e-10	-2.20356	down
ENSG00000109920	Known_gene	FNBP4	25	42	48	55	36	28	31	13	15	4	7.3384	9.9303	14.593	18.8038	8.6589	11.3563	8.5334	5.4698	4.2516	1.1166	0.0292805	-0.96182	down
ENSG00000110536	Known_gene	PTPMT1	7	28	21	28	33	13	4	11	9	2	2.0547	6.6202	6.3844	9.5729	7.9373	5.2725	1.1011	4.6283	2.551	0.5583	0.0147429	-1.16122	down
ENSG00000110628	Known_gene	SLC22A18	10	9	6	8	12	2	3	4	0	1	2.9354	2.1279	1.8241	2.7351	2.8863	0.8112	0.8258	1.683	0	0.2791	0.00907772	-1.34045	down
ENSG00000110711	Known_gene	AIP	79	124	119	118	150	69	68	85	59	26	23.1893	29.3179	36.1785	40.3428	36.0788	27.9851	18.7184	35.764	16.723	7.2576	0.000362728	-0.824902	down
ENSG00000111275	Known_gene	ALDH2	48	76	84	136	104	25	10	31	31	11	14.0897	17.969	25.5378	46.4967	25.0147	10.1395	2.7527	13.0434	8.7866	3.0705	1.17739e-05	-1.55547	down
ENSG00000111321	Known_gene	LTBR	16	22	34	25	24	7	5	8	4	6	4.6966	5.2016	10.3367	8.5472	5.7726	2.8391	1.3764	3.366	1.1338	1.6748	4.24356e-05	-1.51483	down
ENSG00000112305	Known_gene	SMAP1	31	54	33	29	50	10	9	28	17	11	9.0996	12.7675	10.0327	9.9147	12.0263	4.0558	2.4774	11.7811	4.8185	3.0705	0.033126	-1.00048	down
ENSG00000112365	Known_gene	ZBTB24	5	13	17	9	23	4	4	2	3	1	1.4677	3.0737	5.1684	3.077	5.5321	1.6223	1.1011	0.8415	0.8503	0.2791	0.00226386	-1.44386	down
ENSG00000112378	Known_gene	PERP	4	17	16	14	13	1	3	2	1	1	1.1741	4.0194	4.8643	4.7864	3.1268	0.4056	0.8258	0.8415	0.2834	0.2791	6.61735e-05	-1.77018	down
ENSG00000113269	Known_gene	RNF130	82	150	122	208	100	35	38	89	50	15	24.0699	35.4652	37.0906	71.1127	24.0526	14.1953	10.4603	37.447	14.172	4.1871	0.000486761	-1.27008	down
ENSG00000113575	Known_gene	PPP2CA	31	58	76	76	68	13	31	43	21	7	9.0996	13.7132	23.1056	25.9835	16.3557	5.2725	8.5334	18.0924	5.9522	1.954	0.00180092	-1.16506	down
ENSG00000113648	Known_gene	H2AFY	67	128	99	140	103	70	42	104	42	15	19.6669	30.2636	30.0981	47.8643	24.7741	28.3906	11.5614	43.7583	11.9045	4.1871	0.0135001	-0.885278	down
ENSG00000113810	Known_gene	SMC4	24	25	41	37	37	22	22	19	8	5	7.0448	5.9109	12.4649	12.6498	8.8994	8.9228	6.0559	7.9943	2.2675	1.3957	0.0125409	-0.939114	down
ENSG00000113916	Known_gene	BCL6	42	61	41	25	38	103	58	177	61	37	12.3285	14.4225	12.4649	8.5472	9.14	41.7748	15.9657	74.4733	17.2898	10.3281	0.0323455	0.915384	up
ENSG00000114383	Known_gene	TUSC2	26	29	31	28	32	7	13	18	14	1	7.6319	6.8566	9.4247	9.5729	7.6968	2.8391	3.5785	7.5736	3.9682	0.2791	0.000637868	-1.21741	down
ENSG00000114395	Known_gene	CYB561D2	75	110	100	96	92	49	51	83	52	12	22.0152	26.0078	30.4021	32.8212	22.1283	19.8735	14.0388	34.9225	14.7389	3.3497	0.00167527	-0.860606	down
ENSG00000115694	Known_gene	STK25	7	11	19	13	17	5	7	4	5	1	2.0547	2.6008	5.7764	4.4445	4.0889	2.0279	1.9269	1.683	1.4172	0.2791	0.0222665	-1.14078	down
ENSG00000116455	Known_gene	WDR77	24	26	31	30	43	17	14	14	18	3	7.0448	6.1473	9.4247	10.2566	10.3426	6.8949	3.8538	5.8905	5.1019	0.8374	0.00548035	-1.01153	down
ENSG00000120742	Known_gene	SERP1	50	117	126	141	147	26	24	35	15	5	14.6768	27.6629	38.3067	48.2062	35.3573	10.5451	6.6065	14.7264	4.2516	1.3957	5.06121e-14	-2.1126	down
ENSG00000122034	Known_gene	GTF3A	48	100	112	105	130	38	46	44	33	10	14.0897	23.6435	34.0504	35.8982	31.2683	15.4121	12.6624	18.5131	9.3535	2.7914	8.97032e-07	-1.32882	down
ENSG00000122705	Known_gene	CLTA	72	105	124	98	89	8	5	25	13	4	21.1345	24.8256	37.6986	33.505	21.4068	3.2446	1.3764	10.5188	3.6847	1.1166	1.76352e-18	-2.58041	down
ENSG00000123144	Known_gene	TRIR	82	104	119	110	108	22	11	54	36	12	24.0699	24.5892	36.1785	37.6077	25.9768	8.9228	3.028	22.7207	10.2038	3.3497	2.75633e-06	-1.55841	down
ENSG00000124299	Known_gene	PEPD	24	39	50	51	55	19	21	21	25	12	7.0448	9.221	15.2011	17.4363	13.2289	7.706	5.7807	8.8358	7.086	3.3497	0.0306472	-0.880075	down
ENSG00000124731	Known_gene	TREM1	84	145	119	112	110	263	128	392	179	80	24.657	34.283	36.1785	38.2914	26.4578	106.668	35.2346	164.935	50.7358	22.3311	0.0297989	0.793318	up
ENSG00000124831	Known_gene	LRRFIP1	55	151	100	237	140	70	71	108	56	11	16.1444	35.7016	30.4021	81.0274	33.6736	28.3906	19.5442	45.4413	15.8726	3.0705	0.0455125	-0.949262	down
ENSG00000125166	Known_gene	GOT2	22	18	26	20	23	9	12	16	11	2	6.4578	4.2558	7.9046	6.8378	5.5321	3.6502	3.3032	6.7321	3.1178	0.5583	0.0317035	-0.925663	down
ENSG00000125656	Known_gene	CLPP	29	50	34	33	43	17	15	31	20	5	8.5125	11.8217	10.3367	11.2823	10.3426	6.8949	4.1291	13.0434	5.6688	1.3957	0.0119127	-0.936194	down
ENSG00000125835	Known_gene	SNRPB	121	223	203	211	236	137	143	130	106	31	35.5178	52.7249	61.7163	72.1383	56.764	55.5645	39.3637	54.6979	30.0447	8.6533	0.0020737	-0.777305	down
ENSG00000125844	Known_gene	RRBP1	25	39	55	37	49	14	13	23	22	3	7.3384	9.221	16.7212	12.6498	11.7858	5.6781	3.5785	9.6773	6.2357	0.8374	0.000532618	-1.19755	down
ENSG00000125901	Known_gene	MRPS26	9	18	17	19	19	1	1	8	5	3	2.6418	4.2558	5.1684	6.4959	4.57	0.4056	0.2753	3.366	1.4172	0.8374	0.000946583	-1.46872	down
ENSG00000125970	Known_gene	RALY	27	23	41	45	44	5	10	17	4	6	7.9255	5.438	12.4649	15.385	10.5831	2.0279	2.7527	7.1528	1.1338	1.6748	5.29941e-06	-1.6159	down
ENSG00000126254	Known_gene	RBM42	22	16	22	24	21	4	4	16	6	3	6.4578	3.783	6.6885	8.2053	5.051	1.6223	1.1011	6.7321	1.7006	0.8374	0.00249575	-1.27685	down
ENSG00000126457	Known_gene	PRMT1	30	59	46	51	79	29	30	29	24	14	8.8061	13.9496	13.985	17.4363	19.0015	11.7618	8.2581	12.2018	6.8026	3.9079	0.0230801	-0.848545	down
ENSG00000126870	Known_gene	WDR60	10	17	19	18	22	10	0	7	6	0	2.9354	4.0194	5.7764	6.154	5.2916	4.0558	0	2.9453	1.7006	0	0.00291446	-1.36172	down
ENSG00000128185	Known_gene	DGCR6L	17	51	44	36	54	21	10	32	14	8	4.9901	12.0582	13.3769	12.308	12.9884	8.5172	2.7527	13.4641	3.9682	2.2331	0.0265998	-0.977608	down
ENSG00000128951	Known_gene	DUT	14	30	24	38	29	5	11	12	6	4	4.1095	7.093	7.2965	12.9917	6.9752	2.0279	3.028	5.049	1.7006	1.1166	0.000318987	-1.39781	down
ENSG00000129968	Known_gene	ABHD17A	3	7	14	8	12	1	0	3	1	0	0.8806	1.655	4.2563	2.7351	2.8863	0.4056	0	1.2623	0.2834	0	0.00094662	-1.60976	down
ENSG00000130313	Known_gene	PGLS	14	41	35	50	34	1	0	3	1	1	4.1095	9.6938	10.6407	17.0944	8.1779	0.4056	0	1.2623	0.2834	0.2791	6.27741e-15	-2.91005	down
ENSG00000130770	Known_gene	ATP5IF1	97	109	127	119	166	106	84	105	63	29	28.4729	25.7714	38.6107	40.6847	39.9272	42.9915	23.1227	44.1791	17.8567	8.095	0.0102039	-0.603597	down
ENSG00000130811	Known_gene	EIF3G	145	255	257	232	269	137	122	137	94	40	42.5626	60.2909	78.1335	79.318	64.7014	55.5645	33.583	57.6432	26.6434	11.1655	1.83043e-07	-1.01778	down
ENSG00000131165	Known_gene	CHMP1A	57	78	102	95	74	22	16	61	31	17	16.7315	18.4419	31.0102	32.4793	17.7989	8.9228	4.4043	25.6659	8.7866	4.7454	0.00445049	-1.1227	down
ENSG00000131375	Known_gene	CAPN7	17	27	20	18	27	0	6	5	1	3	4.9901	6.3837	6.0804	6.154	6.4942	0	1.6516	2.1038	0.2834	0.8374	2.23058e-07	-1.97915	down
ENSG00000131408	Known_gene	NR1H2	34	43	57	84	76	20	8	28	19	5	9.9802	10.1667	17.3292	28.7186	18.2799	8.1116	2.2022	11.7811	5.3854	1.3957	9.58605e-06	-1.5144	down
ENSG00000131507	Known_gene	NDFIP1	29	71	62	50	75	16	23	24	20	6	8.5125	16.7869	18.8493	17.0944	18.0394	6.4893	6.3312	10.0981	5.6688	1.6748	5.19259e-06	-1.40164	down
ENSG00000131508	Known_gene	UBE2D2	63	68	103	93	87	32	30	49	36	10	18.4927	16.0776	31.3142	31.7956	20.9257	12.9786	8.2581	20.6169	10.2038	2.7914	7.87253e-07	-1.23903	down
ENSG00000132323	Known_gene	ILKAP	6	11	14	16	12	4	3	6	3	1	1.7612	2.6008	4.2563	5.4702	2.8863	1.6223	0.8258	2.5245	0.8503	0.2791	0.0116897	-1.24252	down
ENSG00000132394	Known_gene	EEFSEC	7	17	18	12	25	1	0	1	5	0	2.0547	4.0194	5.4724	4.1027	6.0131	0.4056	0	0.4208	1.4172	0	3.69296e-06	-1.97963	down
ENSG00000132507	Known_gene	EIF5A	64	125	108	135	136	43	28	40	50	18	18.7863	29.5543	32.8343	46.1549	32.7115	17.44	7.7076	16.8301	14.172	5.0245	1.2125e-05	-1.33342	down
ENSG00000132661	Known_gene	NXT1	13	12	17	14	6	2	4	1	2	1	3.816	2.8372	5.1684	4.7864	1.4432	0.8112	1.1011	0.4208	0.5669	0.2791	0.00037706	-1.62316	down
ENSG00000134308	Known_gene	YWHAQ	89	73	104	94	103	29	42	47	48	14	26.1247	17.2597	31.6182	32.1375	24.7741	11.7618	11.5614	19.7754	13.6051	3.9079	1.73646e-05	-1.16175	down
ENSG00000134453	Known_gene	RBM17	17	22	16	34	39	11	10	18	9	1	4.9901	5.2016	4.8643	11.6242	9.3805	4.4614	2.7527	7.5736	2.551	0.2791	0.0101722	-1.11262	down
ENSG00000135334	Known_gene	AKIRIN2	5	20	28	32	18	4	2	5	0	1	1.4677	4.7287	8.5126	10.9404	4.3295	1.6223	0.5505	2.1038	0	0.2791	9.58605e-06	-1.8996	down
ENSG00000135387	Known_gene	CAPRIN1	29	31	30	44	34	15	32	16	12	1	8.5125	7.3295	9.1206	15.0431	8.1779	6.0837	8.8087	6.7321	3.4013	0.2791	0.0413356	-0.952492	down
ENSG00000135617	Known_gene	PRADC1	3	8	12	12	9	1	1	6	0	0	0.8806	1.8915	3.6483	4.1027	2.1647	0.4056	0.2753	2.5245	0	0	0.010874	-1.36423	down
ENSG00000136710	Known_gene	CCDC115	34	72	52	85	85	33	24	44	27	7	9.9802	17.0233	15.8091	29.0605	20.4447	13.3842	6.6065	18.5131	7.6529	1.954	0.00107324	-1.09833	down
ENSG00000136936	Known_gene	XPA	29	29	31	34	33	9	1	20	17	4	8.5125	6.8566	9.4247	11.6242	7.9373	3.6502	0.2753	8.4151	4.8185	1.1166	0.0146254	-1.1634	down
ENSG00000136938	Known_gene	ANP32B	21	64	75	93	113	24	32	22	18	15	6.1642	15.1318	22.8016	31.7956	27.1794	9.7339	8.8087	9.2566	5.1019	4.1871	0.00585608	-1.19209	down
ENSG00000137076	Known_gene	TLN1	148	274	261	262	289	169	118	166	162	46	43.4432	64.7831	79.3496	89.5746	69.5119	68.5431	32.4819	69.845	45.9173	12.8404	0.00746524	-0.76715	down
ENSG00000137078	Known_gene	SIT1	30	63	32	47	52	27	34	24	15	6	8.8061	14.8954	9.7287	16.0687	12.5073	10.9507	9.3592	10.0981	4.2516	1.6748	0.024702	-0.909756	down
ENSG00000137133	Known_gene	HINT2	8	18	25	12	22	7	7	8	8	3	2.3483	4.2558	7.6005	4.1027	5.2916	2.8391	1.9269	3.366	2.2675	0.8374	0.0482755	-0.997273	down
ENSG00000137710	Known_gene	RDX	7	25	18	33	25	4	7	7	2	4	2.0547	5.9109	5.4724	11.2823	6.0131	1.6223	1.9269	2.9453	0.5669	1.1166	0.000989979	-1.46049	down
ENSG00000137815	Known_gene	RTF1	97	152	130	118	135	65	22	112	63	18	28.4729	35.9381	39.5228	40.3428	32.4709	26.3627	6.0559	47.1244	17.8567	5.0245	0.0153089	-0.979751	down
ENSG00000138744	Known_gene	NAAA	6	24	16	34	27	8	8	11	3	2	1.7612	5.6744	4.8643	11.6242	6.4942	3.2446	2.2022	4.6283	0.8503	0.5583	0.00969109	-1.24545	down
ENSG00000140941	Known_gene	MAP1LC3B	24	65	77	145	68	28	28	50	28	11	7.0448	15.3683	23.4096	49.5737	16.3557	11.3563	7.7076	21.0377	7.9363	3.0705	0.0314525	-1.04211	down
ENSG00000140988	Known_gene	RPS2	655	3355	2843	3013	2361	206	222	245	141	68	192.266	793.239	864.333	1030.11	567.881	83.5496	61.11	103.085	39.9651	18.9814	1.71122e-24	-3.05052	down
ENSG00000141026	Known_gene	MED9	4	7	6	12	11	2	0	2	1	1	1.1741	1.655	1.8241	4.1027	2.6458	0.8112	0	0.8415	0.2834	0.2791	0.00444306	-1.45824	down
ENSG00000141401	Known_gene	IMPA2	10	35	29	68	40	16	10	24	11	4	2.9354	8.2752	8.8166	23.2484	9.621	6.4893	2.7527	10.0981	3.1178	1.1166	0.031285	-1.0961	down
ENSG00000141873	Known_gene	SLC39A3	4	10	10	7	8	0	2	2	2	0	1.1741	2.3643	3.0402	2.3932	1.9242	0	0.5505	0.8415	0.5669	0	0.00435941	-1.45889	down
ENSG00000142765	Known_gene	SYTL1	9	16	11	21	23	5	4	5	3	0	2.6418	3.783	3.3442	7.1796	5.5321	2.0279	1.1011	2.1038	0.8503	0	0.000210047	-1.57629	down
ENSG00000143543	Known_gene	JTB	54	111	103	77	97	7	10	16	5	7	15.8509	26.2443	31.3142	26.3254	23.331	2.8391	2.7527	6.7321	1.4172	1.954	8.01635e-21	-2.67827	down
ENSG00000143793	Known_gene	C1orf35	16	20	16	4	17	5	3	3	1	1	4.6966	4.7287	4.8643	1.3676	4.0889	2.0279	0.8258	1.2623	0.2834	0.2791	0.000486761	-1.59025	down
ENSG00000145293	Known_gene	ENOPH1	10	12	21	16	14	6	6	7	3	2	2.9354	2.8372	6.3844	5.4702	3.3674	2.4335	1.6516	2.9453	0.8503	0.5583	0.00982378	-1.18761	down
ENSG00000145337	Known_gene	PYURF	63	72	110	85	91	12	5	21	13	5	18.4927	17.0233	33.4423	29.0605	21.8878	4.867	1.3764	8.8358	3.6847	1.3957	1.31056e-19	-2.4539	down
ENSG00000145569	Known_gene	OTULINL	8	16	21	22	17	4	7	12	5	2	2.3483	3.783	6.3844	7.5215	4.0889	1.6223	1.9269	5.049	1.4172	0.5583	0.0218639	-1.10726	down
ENSG00000145675	Known_gene	PIK3R1	34	42	49	44	57	38	29	20	22	2	9.9802	9.9303	14.897	15.0431	13.71	15.4121	7.9828	8.4151	6.2357	0.5583	0.0145627	-0.898312	down
ENSG00000146574	Known_gene	CCZ1B	8	14	18	20	40	1	1	3	4	1	2.3483	3.3101	5.4724	6.8378	9.621	0.4056	0.2753	1.2623	1.1338	0.2791	2.11538e-06	-1.98595	down
ENSG00000146731	Known_gene	CCT6A	97	133	134	148	175	102	93	113	86	21	28.4729	31.4458	40.7389	50.5994	42.092	41.3692	25.6002	47.5451	24.3759	5.8619	0.00611587	-0.667337	down
ENSG00000146909	Known_gene	NOM1	8	11	15	8	5	3	0	2	0	1	2.3483	2.6008	4.5603	2.7351	1.2026	1.2167	0	0.8415	0	0.2791	0.000907038	-1.6048	down
ENSG00000147649	Known_gene	MTDH	23	87	52	165	106	30	36	43	29	1	6.7513	20.5698	15.8091	56.4115	25.4957	12.1674	9.9097	18.0924	8.2198	0.2791	0.0211198	-1.20333	down
ENSG00000148248	Known_gene	SURF4	31	31	39	40	37	20	14	31	19	4	9.0996	7.3295	11.8568	13.6755	8.8994	8.1116	3.8538	13.0434	5.3854	1.1166	0.0138775	-0.8859	down
ENSG00000148300	Known_gene	REXO4	9	26	15	16	16	1	3	3	3	1	2.6418	6.1473	4.5603	5.4702	3.8484	0.4056	0.8258	1.2623	0.8503	0.2791	5.29941e-06	-1.87565	down
ENSG00000148362	Known_gene	PAXX	34	48	49	49	53	29	23	29	25	5	9.9802	11.3489	14.897	16.7525	12.7479	11.7618	6.3312	12.2018	7.086	1.3957	0.00126905	-0.945456	down
ENSG00000148803	Known_gene	FUOM	21	29	27	15	27	10	5	16	13	4	6.1642	6.8566	8.2086	5.1283	6.4942	4.0558	1.3764	6.7321	3.6847	1.1166	0.0211353	-1.02029	down
ENSG00000149541	Known_gene	B3GAT3	9	9	18	15	15	4	7	6	4	2	2.6418	2.1279	5.4724	5.1283	3.6079	1.6223	1.9269	2.5245	1.1338	0.5583	0.0297989	-1.09371	down
ENSG00000150687	Known_gene	PRSS23	9	15	26	18	27	5	11	5	7	0	2.6418	3.5465	7.9046	6.154	6.4942	2.0279	3.028	2.1038	1.9841	0	0.005179	-1.27518	down
ENSG00000154640	Known_gene	BTG3	7	5	6	3	7	3	1	1	0	0	2.0547	1.1822	1.8241	1.0257	1.6837	1.2167	0.2753	0.4208	0	0	0.0385035	-1.22786	down
ENSG00000154813	Known_gene	DPH3	41	51	61	56	56	96	73	141	71	34	12.035	12.0582	18.5453	19.1457	13.4694	38.9357	20.0947	59.3262	20.1242	9.4907	0.0431109	0.635548	up
ENSG00000155256	Known_gene	ZFYVE27	17	20	24	27	23	15	12	12	9	3	4.9901	4.7287	7.2965	9.231	5.5321	6.0837	3.3032	5.049	2.551	0.8374	0.0292805	-0.923436	down
ENSG00000155660	Known_gene	PDIA4	25	36	39	58	66	26	16	30	21	10	7.3384	8.5117	11.8568	19.8295	15.8747	10.5451	4.4043	12.6226	5.9522	2.7914	0.0283547	-0.891763	down
ENSG00000157303	Known_gene	SUSD3	17	23	22	25	24	11	5	15	9	4	4.9901	5.438	6.6885	8.5472	5.7726	4.4614	1.3764	6.3113	2.551	1.1166	0.00741251	-1.07345	down
ENSG00000157881	Known_gene	PANK4	15	12	20	23	28	3	4	13	5	1	4.403	2.8372	6.0804	7.8634	6.7347	1.2167	1.1011	5.4698	1.4172	0.2791	0.000848128	-1.41723	down
ENSG00000157978	Known_gene	LDLRAP1	38	34	47	47	60	24	23	25	24	13	11.1543	8.0388	14.289	16.0687	14.4315	9.7339	6.3312	10.5188	6.8026	3.6288	0.0129665	-0.85156	down
ENSG00000158470	Known_gene	B4GALT5	13	17	17	11	13	33	19	86	33	8	3.816	4.0194	5.1684	3.7608	3.1268	13.3842	5.2301	36.1848	9.3535	2.2331	0.0426714	1.0019	up
ENSG00000158517	Known_gene	NCF1	41	138	215	211	140	35	22	40	29	34	12.035	32.628	65.3646	72.1383	33.6736	14.1953	6.0559	16.8301	8.2198	9.4907	0.00611587	-1.3054	down
ENSG00000159210	Known_gene	SNF8	17	34	54	35	44	6	6	11	9	5	4.9901	8.0388	16.4172	11.9661	10.5831	2.4335	1.6516	4.6283	2.551	1.3957	4.72602e-07	-1.75163	down
ENSG00000159714	Known_gene	ZDHHC1	3	3	4	5	4	15	7	22	17	2	0.8806	0.7093	1.2161	1.7094	0.9621	6.0837	1.9269	9.2566	4.8185	0.5583	0.0211353	1.19611	up
ENSG00000160255	Known_gene	ITGB2	369	590	613	1074	716	348	247	553	253	94	108.315	139.496	186.365	367.188	172.216	141.142	67.9918	232.677	71.7104	26.239	0.0020737	-1.02843	down
ENSG00000160796	Known_gene	NBEAL2	3	16	9	23	12	0	5	4	0	0	0.8806	3.783	2.7362	7.8634	2.8863	0	1.3764	1.683	0	0	0.00524377	-1.45656	down
ENSG00000162976	Known_gene	PQLC3	20	35	55	44	41	11	16	25	20	5	5.8707	8.2752	16.7212	15.0431	9.8615	4.4614	4.4043	10.5188	5.6688	1.3957	0.00649099	-1.06835	down
ENSG00000163444	Known_gene	TMEM183A	52	49	57	46	45	22	24	23	17	20	15.2638	11.5853	17.3292	15.7268	10.8236	8.9228	6.6065	9.6773	4.8185	5.5828	0.0471522	-0.878238	down
ENSG00000163719	Known_gene	MTMR14	12	22	30	44	40	14	18	19	8	2	3.5224	5.2016	9.1206	15.0431	9.621	5.6781	4.9549	7.9943	2.2675	0.5583	0.0297989	-1.01921	down
ENSG00000164081	Known_gene	TEX264	75	68	87	96	103	57	51	93	47	17	22.0152	16.0776	26.4499	32.8212	24.7741	23.1181	14.0388	39.1301	13.3217	4.7454	0.0455125	-0.630176	down
ENSG00000164221	Known_gene	CCDC112	2	12	16	6	16	1	0	3	0	0	0.5871	2.8372	4.8643	2.0513	3.8484	0.4056	0	1.2623	0	0	0.000327214	-1.71926	down
ENSG00000165060	Known_gene	FXN	7	11	19	17	9	2	5	9	3	1	2.0547	2.6008	5.7764	5.8121	2.1647	0.8112	1.3764	3.7868	0.8503	0.2791	0.037244	-1.13469	down
ENSG00000165280	Known_gene	VCP	67	78	102	90	93	31	26	49	38	10	19.6669	18.4419	31.0102	30.7699	22.3689	12.573	7.157	20.6169	10.7707	2.7914	9.8869e-08	-1.31182	down
ENSG00000165487	Known_gene	MICU2	26	32	39	36	43	17	21	16	10	5	7.6319	7.5659	11.8568	12.308	10.3426	6.8949	5.7807	6.7321	2.8344	1.3957	0.000295265	-1.14824	down
ENSG00000167004	Known_gene	PDIA3	167	292	333	375	340	67	71	65	50	13	49.0204	69.0389	101.239	128.208	81.7787	27.1739	19.5442	27.349	14.172	3.6288	1.00632e-23	-2.25616	down
ENSG00000167460	Known_gene	TPM4	66	69	85	97	108	44	37	62	51	26	19.3733	16.314	25.8418	33.1631	25.9768	17.8455	10.185	26.0867	14.4554	7.2576	0.0479154	-0.734531	down
ENSG00000167468	Known_gene	GPX4	292	447	329	356	504	256	143	364	210	87	85.7123	105.686	100.023	121.712	121.225	103.829	39.3637	153.154	59.5224	24.2851	0.0297989	-0.727355	down
ENSG00000167645	Known_gene	YIF1B	21	34	32	36	38	28	17	18	10	8	6.1642	8.0388	9.7287	12.308	9.14	11.3563	4.6796	7.5736	2.8344	2.2331	0.0483644	-0.817517	down
ENSG00000167792	Known_gene	NDUFV1	69	85	109	80	78	57	29	75	45	10	20.2539	20.097	33.1383	27.351	18.761	23.1181	7.9828	31.5565	12.7548	2.7914	0.00663688	-0.874011	down
ENSG00000167996	Known_gene	FTH1	1135	4397	4295	5766	4629	914	700	1021	618	473	333.163	1039.6	1305.77	1971.33	1113.39	370.701	192.689	429.589	175.166	132.032	2.92355e-07	-1.78126	down
ENSG00000168003	Known_gene	SLC3A2	33	52	63	55	84	27	17	28	20	6	9.6867	12.2946	19.1533	18.8038	20.2041	10.9507	4.6796	11.7811	5.6688	1.6748	2.82461e-06	-1.33083	down
ENSG00000168118	Known_gene	RAB4A	7	17	22	34	28	8	6	9	7	0	2.0547	4.0194	6.6885	11.6242	6.7347	3.2446	1.6516	3.7868	1.9841	0	0.00280899	-1.34696	down
ENSG00000168209	Known_gene	DDIT4	15	14	26	31	34	7	6	13	14	3	4.403	3.3101	7.9046	10.5985	8.1779	2.8391	1.6516	5.4698	3.9682	0.8374	0.0186873	-1.09278	down
ENSG00000168522	Known_gene	FNTA	13	34	42	42	29	14	13	16	9	5	3.816	8.0388	12.7689	14.3593	6.9752	5.6781	3.5785	6.7321	2.551	1.3957	0.00282697	-1.17602	down
ENSG00000169021	Known_gene	UQCRFS1	16	71	72	77	94	11	5	13	9	1	4.6966	16.7869	21.8895	26.3254	22.6094	4.4614	1.3764	5.4698	2.551	0.2791	5.6921e-10	-2.25239	down
ENSG00000169583	Known_gene	CLIC3	15	33	90	28	48	2	0	1	3	0	4.403	7.8023	27.3619	9.5729	11.5452	0.8112	0	0.4208	0.8503	0	5.0014e-13	-2.81165	down
ENSG00000169727	Known_gene	GPS1	20	22	26	42	37	13	8	19	14	7	5.8707	5.2016	7.9046	14.3593	8.8994	5.2725	2.2022	7.9943	3.9682	1.954	0.0237161	-0.980069	down
ENSG00000170892	Known_gene	TSEN34	44	154	139	153	105	12	13	44	6	7	12.9156	36.4109	42.259	52.3088	25.2552	4.867	3.5785	18.5131	1.7006	1.954	1.51786e-08	-2.10328	down
ENSG00000171130	Known_gene	ATP6V0E2	9	28	14	29	36	15	4	12	6	2	2.6418	6.6202	4.2563	9.9147	8.6589	6.0837	1.1011	5.049	1.7006	0.5583	0.0211865	-1.14915	down
ENSG00000171222	Known_gene	SCAND1	35	61	77	61	58	2	0	13	7	6	10.2737	14.4225	23.4096	20.8552	13.9505	0.8112	0	5.4698	1.9841	1.6748	1.05722e-08	-2.19848	down
ENSG00000171236	Known_gene	LRG1	5	11	13	6	5	33	17	26	14	6	1.4677	2.6008	3.9523	2.0513	1.2026	13.3842	4.6796	10.9396	3.9682	1.6748	0.040086	0.998366	up
ENSG00000172315	Known_gene	TP53RK	11	14	12	10	13	2	6	5	4	0	3.2289	3.3101	3.6483	3.4189	3.1268	0.8112	1.6516	2.1038	1.1338	0	0.00741251	-1.27751	down
ENSG00000172531	Known_gene	PPP1CA	268	459	403	392	422	324	229	383	197	82	78.6675	108.523	122.521	134.02	101.502	131.408	63.0369	161.149	55.8377	22.8894	0.00713284	-0.629968	down
ENSG00000172663	Known_gene	TMEM134	21	26	23	25	25	12	3	16	6	2	6.1642	6.1473	6.9925	8.5472	6.0131	4.867	0.8258	6.7321	1.7006	0.5583	0.000567499	-1.31363	down
ENSG00000174125	Known_gene	TLR1	56	54	83	58	72	151	95	189	68	46	16.438	12.7675	25.2338	19.8295	17.3178	61.2427	26.1507	79.5224	19.2739	12.8404	0.0265998	0.72555	up
ENSG00000175213	Known_gene	ZNF408	5	6	8	6	17	0	1	3	3	0	1.4677	1.4186	2.4322	2.0513	4.0889	0	0.2753	1.2623	0.8503	0	0.0098243	-1.37409	down
ENSG00000175390	Known_gene	EIF3F	197	275	270	248	282	104	33	211	131	45	57.8265	65.0196	82.0858	84.7882	67.8282	42.1804	9.0839	88.7789	37.1307	12.5612	0.0395689	-0.968023	down
ENSG00000175463	Known_gene	TBC1D10C	34	53	43	55	62	24	6	49	17	9	9.9802	12.531	13.0729	18.8038	14.9126	9.7339	1.6516	20.6169	4.8185	2.5122	0.0497631	-0.962777	down
ENSG00000176476	Known_gene	SGF29	32	48	65	41	48	18	18	32	15	8	9.3931	11.3489	19.7614	14.0174	11.5452	7.3005	4.9549	13.4641	4.2516	2.2331	0.000167827	-1.16004	down
ENSG00000176978	Known_gene	DPP7	5	12	20	20	22	6	2	7	4	2	1.4677	2.8372	6.0804	6.8378	5.2916	2.4335	0.5505	2.9453	1.1338	0.5583	0.00562816	-1.30818	down
ENSG00000177885	Known_gene	GRB2	71	136	156	146	149	51	56	124	54	19	20.841	32.1551	47.4273	49.9156	35.8383	20.6846	15.4151	52.1734	15.3058	5.3036	0.00386352	-0.969575	down
ENSG00000178741	Known_gene	COX5A	50	162	119	113	150	11	4	10	5	3	14.6768	38.3024	36.1785	38.6333	36.0788	4.4614	1.1011	4.2075	1.4172	0.8374	4.16264e-25	-3.22201	down
ENSG00000179271	Known_gene	GADD45GIP1	9	14	12	24	17	3	7	4	3	2	2.6418	3.3101	3.6483	8.2053	4.0889	1.2167	1.9269	1.683	0.8503	0.5583	0.00239426	-1.38066	down
ENSG00000179950	Known_gene	PUF60	49	70	77	54	51	44	23	41	27	18	14.3832	16.5504	23.4096	18.4619	12.2668	17.8455	6.3312	17.2509	7.6529	5.0245	0.0355309	-0.790943	down
ENSG00000180096	Known_gene	2023-09-01	56	49	71	77	100	10	3	19	16	4	16.438	11.5853	21.5855	26.3254	24.0526	4.0558	0.8258	7.9943	4.535	1.1166	7.25316e-12	-2.17784	down
ENSG00000180370	Known_gene	PAK2	53	87	92	83	90	44	47	72	36	7	15.5574	20.5698	27.97	28.3767	21.6473	17.8455	12.9377	30.2942	10.2038	1.954	0.0015878	-0.904376	down
ENSG00000181029	Known_gene	TRAPPC5	8	109	71	87	64	10	6	6	4	1	2.3483	25.7714	21.5855	29.7442	15.3936	4.0558	1.6516	2.5245	1.1338	0.2791	1.15385e-08	-2.29997	down
ENSG00000181218	Known_gene	HIST3H2A	8	15	16	16	25	3	7	4	6	1	2.3483	3.5465	4.8643	5.4702	6.0131	1.2167	1.9269	1.683	1.7006	0.2791	0.00235427	-1.35771	down
ENSG00000182054	Known_gene	IDH2	5	12	12	16	14	2	5	3	2	2	1.4677	2.8372	3.6483	5.4702	3.3674	0.8112	1.3764	1.2623	0.5669	0.5583	0.00541365	-1.34761	down
ENSG00000182154	Known_gene	MRPL41	23	46	29	26	48	3	2	5	2	3	6.7513	10.876	8.8166	8.8891	11.5452	1.2167	0.5505	2.1038	0.5669	0.8374	4.37673e-13	-2.51071	down
ENSG00000182173	Known_gene	TSEN54	6	6	17	1	14	0	2	3	1	0	1.7612	1.4186	5.1684	0.3419	3.3674	0	0.5505	1.2623	0.2834	0	0.0159798	-1.33687	down
ENSG00000182196	Known_gene	ARL6IP4	64	107	90	112	112	45	17	64	44	10	18.7863	25.2985	27.3619	38.2914	26.9389	18.2511	4.6796	26.9282	12.4714	2.7914	0.000321376	-1.21212	down
ENSG00000182551	Known_gene	ADI1	49	52	51	68	58	14	6	23	24	3	14.3832	12.2946	15.5051	23.2484	13.9505	5.6781	1.6516	9.6773	6.8026	0.8374	2.17613e-06	-1.60566	down
ENSG00000182866	Known_gene	LCK	119	187	144	175	210	84	90	81	69	16	34.9307	44.2133	43.7791	59.8304	50.5104	34.0688	24.7743	34.081	19.5574	4.4662	1.31114e-07	-1.18717	down
ENSG00000182885	Known_gene	ADGRG3	26	22	35	43	32	66	62	144	51	23	7.6319	5.2016	10.6407	14.7012	7.6968	26.7683	17.0668	60.5885	14.4554	6.4202	0.00652027	0.973226	up
ENSG00000183751	Known_gene	TBL3	2	13	11	13	27	3	1	4	4	3	0.5871	3.0737	3.3442	4.4445	6.4942	1.2167	0.2753	1.683	1.1338	0.8374	0.0455125	-1.17034	down
ENSG00000184203	Known_gene	PPP1R2	159	200	261	283	250	160	132	211	132	54	46.6721	47.2869	79.3496	96.7543	60.1314	64.8929	36.3357	88.7789	37.4141	15.0735	0.0145759	-0.646777	down
ENSG00000184436	Known_gene	THAP7	14	37	17	37	32	9	6	13	14	3	4.1095	8.7481	5.1684	12.6498	7.6968	3.6502	1.6516	5.4698	3.9682	0.8374	0.00878911	-1.18488	down
ENSG00000184900	Known_gene	SUMO3	40	40	40	52	56	18	4	27	24	9	11.7414	9.4574	12.1609	17.7782	13.4694	7.3005	1.1011	11.3603	6.8026	2.5122	0.0135767	-1.08909	down
ENSG00000184990	Known_gene	SIVA1	100	130	119	111	119	92	58	96	62	18	29.3535	30.7365	36.1785	37.9495	28.6225	37.3134	15.9657	40.3923	17.5733	5.0245	0.000877229	-0.775842	down
ENSG00000185043	Known_gene	CIB1	169	259	236	239	270	171	128	198	130	36	49.6075	61.2366	71.749	81.7112	64.9419	69.3543	35.2346	83.3091	36.8472	10.049	0.000134848	-0.77576	down
ENSG00000185418	Known_gene	TARSL2	5	13	9	15	16	3	4	5	2	0	1.4677	3.0737	2.7362	5.1283	3.8484	1.2167	1.1011	2.1038	0.5669	0	0.00524377	-1.36183	down
ENSG00000185624	Known_gene	P4HB	38	69	74	129	68	18	27	31	29	6	11.1543	16.314	22.4976	44.1035	16.3557	7.3005	7.4323	13.0434	8.2198	1.6748	0.000110261	-1.40749	down
ENSG00000186298	Known_gene	PPP1CC	41	58	69	74	76	33	32	57	29	11	12.035	13.7132	20.9775	25.2997	18.2799	13.3842	8.8087	23.9829	8.2198	3.0705	0.005179	-0.856275	down
ENSG00000187116	Known_gene	LILRA5	24	22	45	39	33	68	42	120	54	38	7.0448	5.2016	13.681	13.3336	7.9373	27.5795	11.5614	50.4904	15.3058	10.6073	0.031285	0.923987	up
ENSG00000187239	Known_gene	FNBP1	148	251	220	160	215	72	77	129	61	31	43.4432	59.3451	66.8847	54.7021	51.713	29.2018	21.1958	54.2772	17.2898	8.6533	5.92195e-08	-1.26761	down
ENSG00000187954	Known_gene	CYHR1	7	15	10	8	17	3	3	6	2	0	2.0547	3.5465	3.0402	2.7351	4.0889	1.2167	0.8258	2.5245	0.5669	0	0.00541365	-1.35379	down
ENSG00000196352	Known_gene	CD55	87	133	170	153	99	38	24	94	58	26	25.5376	31.4458	51.6836	52.3088	23.812	15.4121	6.6065	39.5508	16.4395	7.2576	0.0150183	-1.05285	down
ENSG00000196776	Known_gene	CD47	54	95	82	93	71	43	63	60	31	13	15.8509	22.4613	24.9297	31.7956	17.0773	17.44	17.342	25.2452	8.7866	3.6288	0.0159798	-0.80934	down
ENSG00000196839	Known_gene	ADA	11	21	29	25	22	8	7	13	7	2	3.2289	4.9651	8.8166	8.5472	5.2916	3.2446	1.9269	5.4698	1.9841	0.5583	0.0027362	-1.21665	down
ENSG00000196924	Known_gene	FLNA	41	35	49	49	50	13	6	10	12	3	12.035	8.2752	14.897	16.7525	12.0263	5.2725	1.6516	4.2075	3.4013	0.8374	1.29672e-11	-1.95871	down
ENSG00000196976	Known_gene	LAGE3	2	12	11	22	20	3	3	3	0	0	0.5871	2.8372	3.3442	7.5215	4.8105	1.2167	0.8258	1.2623	0	0	0.000936866	-1.60474	down
ENSG00000197766	Known_gene	CFD	12	93	80	122	53	6	3	9	8	3	3.5224	21.9884	24.3217	41.7103	12.7479	2.4335	0.8258	3.7868	2.2675	0.8374	1.7898e-08	-2.25844	down
ENSG00000198382	Known_gene	UVRAG	8	16	22	22	23	6	10	8	3	1	2.3483	3.783	6.6885	7.5215	5.5321	2.4335	2.7527	3.366	0.8503	0.2791	0.00370266	-1.2741	down
ENSG00000198771	Known_gene	RCSD1	70	145	101	165	187	104	55	110	60	23	20.5475	34.283	30.7062	56.4115	44.9783	42.1804	15.1399	46.2829	17.0064	6.4202	0.0413356	-0.79514	down
ENSG00000205581	Known_gene	HMGN1	20	55	57	71	63	22	25	38	10	8	5.8707	13.0039	17.3292	24.274	15.1531	8.9228	6.8818	15.9886	2.8344	2.2331	0.00610399	-1.10465	down
ENSG00000205643	Known_gene	CDPF1	11	20	21	16	17	11	13	6	3	1	3.2289	4.7287	6.3844	5.4702	4.0889	4.4614	3.5785	2.5245	0.8503	0.2791	0.0449128	-1.01437	down
ENSG00000206177	Known_gene	HBM	103	360	490	418	343	2	4	4	9	23	30.2341	85.1165	148.97	142.909	82.5003	0.8112	1.1011	1.683	2.551	6.4202	0.0104116	-1.34368	down
ENSG00000213203	Known_gene	GIMAP1	38	53	72	32	54	21	25	24	24	16	11.1543	12.531	21.8895	10.9404	12.9884	8.5172	6.8818	10.0981	6.8026	4.4662	0.0455992	-0.86189	down
ENSG00000213402	Known_gene	PTPRCAP	91	118	145	106	128	41	26	48	57	16	26.7117	27.8993	44.0831	36.2401	30.7873	16.6288	7.157	20.1962	16.1561	4.4662	1.18506e-06	-1.36529	down
ENSG00000213413	Known_gene	PVRIG	28	29	32	37	42	17	17	8	16	6	8.219	6.8566	9.7287	12.6498	10.1021	6.8949	4.6796	3.366	4.535	1.6748	0.00222139	-1.11096	down
ENSG00000213658	Known_gene	LAT	99	93	76	83	114	76	68	53	43	23	29.06	21.9884	23.1056	28.3767	27.4199	30.8241	18.7184	22.2999	12.1879	6.4202	0.0297989	-0.701698	down
ENSG00000214026	Known_gene	MRPL23	2	41	16	41	47	5	0	3	1	0	0.5871	9.6938	4.8643	14.0174	11.3047	2.0279	0	1.2623	0.2834	0	2.04201e-05	-1.93034	down
ENSG00000214706	Known_gene	IFRD2	13	14	18	14	22	2	3	1	0	7	3.816	3.3101	5.4724	4.7864	5.2916	0.8112	0.8258	0.4208	0	1.954	0.0112453	-1.33411	down
ENSG00000225921	Known_gene	NOL7	44	84	77	53	88	10	8	26	13	15	12.9156	19.8605	23.4096	18.1201	21.1662	4.0558	2.2022	10.9396	3.6847	4.1871	4.01608e-05	-1.56518	down
ENSG00000227507	Known_gene	LTB	111	349	347	320	355	40	25	45	11	13	32.5824	82.5157	105.495	109.404	85.3866	16.2232	6.8818	18.9339	3.1178	3.6288	1.00411e-20	-2.79191	down
ENSG00000240972	Known_gene	MIF	327	625	536	398	711	389	199	435	294	111	95.9861	147.772	162.955	136.071	171.014	157.771	54.7788	183.028	83.3314	30.9844	0.0435275	-0.714534	down
ENSG00000243279	Known_gene	PRAF2	6	14	8	12	18	2	1	1	2	3	1.7612	3.3101	2.4322	4.1027	4.3295	0.8112	0.2753	0.4208	0.5669	0.8374	0.000973932	-1.55273	down
ENSG00000247596	Known_gene	TWF2	55	174	82	205	164	56	38	96	58	21	16.1444	41.1396	24.9297	70.087	39.4462	22.7125	10.4603	40.3923	16.4395	5.8619	0.0238059	-1.02786	down
ENSG00000248487	Known_gene	ABHD14A	4	13	19	11	11	3	2	2	4	0	1.1741	3.0737	5.7764	3.7608	2.6458	1.2167	0.5505	0.8415	1.1338	0	0.00239426	-1.47116	down
ENSG00000261832	Known_gene	AC138894.1	12	20	22	28	23	6	4	12	6	2	3.5224	4.7287	6.6885	9.5729	5.5321	2.4335	1.1011	5.049	1.7006	0.5583	0.000477419	-1.38918	down
ENSG00000262664	Known_gene	OVCA2	28	28	28	17	44	3	2	4	2	2	8.219	6.6202	8.5126	5.8121	10.5831	1.2167	0.5505	1.683	0.5669	0.5583	4.35554e-12	-2.45048	down
ENSG00000270170	Known_gene	NCBP2-AS2	2	28	26	27	23	1	2	4	0	1	0.5871	6.6202	7.9046	9.231	5.5321	0.4056	0.5505	1.683	0	0.2791	8.43005e-06	-1.96646	down
ENSG00000275778	Known_gene	AC018630.2	20	14	23	14	36	16	9	9	8	2	5.8707	3.3101	6.9925	4.7864	8.6589	6.4893	2.4774	3.7868	2.2675	0.5583	0.0377354	-0.993523	down
ENSG00000277972	Known_gene	CISD3	12	22	28	15	19	9	7	13	8	1	3.5224	5.2016	8.5126	5.1283	4.57	3.6502	1.9269	5.4698	2.2675	0.2791	0.0197968	-1.05575	down
ENSG00000285976	Known_gene	AL135905.2	5	13	25	24	20	1	1	6	5	2	1.4677	3.0737	7.6005	8.2053	4.8105	0.4056	0.2753	2.5245	1.4172	0.5583	0.00099671	-1.5375	down
ONT.10143	New_gene	ONT.10143	4	2	1	2	1	5	6	25	6	4	1.1741	0.4729	0.304	0.6838	0.2405	2.0279	1.6516	10.5188	1.7006	1.1166	0.038957	1.21339	up
ONT.10706	New_gene	ONT.10706	1	3	1	3	1	8	10	8	7	4	0.2935	0.7093	0.304	1.0257	0.2405	3.2446	2.7527	3.366	1.9841	1.1166	0.0222665	1.25908	up
ONT.11984	New_gene	ONT.11984	10	18	26	19	14	6	7	13	6	2	2.9354	4.2558	7.9046	6.4959	3.3674	2.4335	1.9269	5.4698	1.7006	0.5583	0.0337328	-1.03552	down
ONT.13396	New_gene	ONT.13396	24	55	51	77	56	12	6	15	13	7	7.0448	13.0039	15.5051	26.3254	13.4694	4.867	1.6516	6.3113	3.6847	1.954	5.04186e-07	-1.74805	down
ONT.13438	New_gene	ONT.13438	27	23	30	24	39	8	1	7	6	0	7.9255	5.438	9.1206	8.2053	9.3805	3.2446	0.2753	2.9453	1.7006	0	2.21097e-09	-2.0707	down
ONT.13857	New_gene	ONT.13857	9	9	9	3	8	25	21	33	12	4	2.6418	2.1279	2.7362	1.0257	1.9242	10.1395	5.7807	13.8849	3.4013	1.1166	0.0286863	1.02663	up
ONT.13874	Known_lncRNA_gene	ENSG00000253982(AC100810.1/Ensembl),NONHSAG049366.3(-/NONCODE)	14	21	23	14	42	4	2	4	8	6	4.1095	4.9651	6.9925	4.7864	10.1021	1.6223	0.5505	1.683	2.2675	1.6748	0.00460763	-1.35487	down
ONT.14978	New_gene	ONT.14978	7	11	14	10	14	0	0	0	0	0	2.0547	2.6008	4.2563	3.4189	3.3674	0	0	0	0	0	7.15055e-09	-2.43272	down
ONT.2222	Known_lncRNA_gene	NONHSAG007643.3(-/NONCODE)	4	7	5	3	8	19	13	38	13	5	1.1741	1.655	1.5201	1.0257	1.9242	7.706	3.5785	15.9886	3.6847	1.3957	0.00532156	1.26253	up
ONT.3700	New_gene	ONT.3700	7	8	6	6	13	0	0	5	2	2	2.0547	1.8915	1.8241	2.0513	3.1268	0	0	2.1038	0.5669	0.5583	0.0435275	-1.18849	down
ONT.4359	New_gene	ONT.4359	30	60	35	32	46	1	0	5	3	4	8.8061	14.1861	10.6407	10.9404	11.0642	0.4056	0	2.1038	0.8503	1.1166	8.95524e-14	-2.65841	down
ONT.5134	New_gene	ONT.5134	13	14	13	11	24	45	25	50	22	8	3.816	3.3101	3.9523	3.7608	5.7726	18.2511	6.8818	21.0377	6.2357	2.2331	0.0486002	0.848651	up
ONT.6601	New_gene	ONT.6601	11	13	13	23	11	2	2	8	6	2	3.2289	3.0737	3.9523	7.8634	2.6458	0.8112	0.5505	3.366	1.7006	0.5583	0.0135767	-1.23669	down
ONT.702	New_gene	ONT.702	65	92	90	97	112	157	143	292	171	60	19.0798	21.752	27.3619	33.1631	26.9389	63.6762	39.3637	122.86	48.4683	16.7483	0.00313767	0.825468	up
ONT.7954	New_gene	ONT.7954	5	9	15	6	9	0	2	0	1	1	1.4677	2.1279	4.5603	2.0513	2.1647	0	0.5505	0	0.2834	0.2791	0.000382049	-1.68957	down
ONT.9099	New_gene	ONT.9099	6	7	5	11	10	0	0	0	0	0	1.7612	1.655	1.5201	3.7608	2.4053	0	0	0	0	0	4.83265e-06	-2.04028	down

## Sheet: DETs
Supplementary Table S4: A list of differentially expressed transcripts ID: Transcript number * Count: The transcript expression count value of the sample * CPM: Sample transcripts express CPM values; CPM = R/T × 1,000,000; where, “R” represents the number of reads aligned to a particular transcript and “T” indicates the total number of fragments aligned to the reference transcriptome FDR: Error d…
#ID	RNA_type	RNA_Symbol	Source_Gene	Gene_symbol	C1_Count	C2_Count	C3_Count	C4_Count	C5_Count	P1_Count	P2_Count	P3_Count	P4_Count	P5_Count	C1_CPM	C2_CPM	C3_CPM	C4_CPM	C5_CPM	P1_CPM	P2_CPM	P3_CPM	P4_CPM	P5_CPM	FDR	log2FC	regulated
ENST00000000233	Known_mRNA	ARF5-201	ENSG00000004059	ARF5	56	150	135	159	120	88	40	111	54	16	16.438	35.4652	41.0429	54.3602	28.8631	35.6911	11.0108	46.7036	15.3058	4.4662	0.0464608	-0.92147	down
ENST00000155926	Known_mRNA	TRIB2-201	ENSG00000071575	TRIB2	7	18	12	15	14	8	1	2	7	1	2.0547	4.2558	3.6483	5.1283	3.3674	3.2446	0.2753	0.8415	1.9841	0.2791	0.0365614	-1.24492	down
ENST00000162749	Known_mRNA	TNFRSF1A-201	ENSG00000067182	TNFRSF1A	24	29	59	56	44	7	2	2	4	6	7.0448	6.8566	17.9373	19.1457	10.5831	2.8391	0.5505	0.8415	1.1338	1.6748	1.39e-08	-2.29806	down
ENST00000204679	Known_mRNA	GNPTG-201	ENSG00000090581	GNPTG	25	44	29	31	37	17	11	29	10	5	7.3384	10.4031	8.8166	10.5985	8.8994	6.8949	3.028	12.2018	2.8344	1.3957	0.00772803	-1.06909	down
ENST00000206020	Known_mRNA	SPAG7-201	ENSG00000091640	SPAG7	32	33	45	52	48	18	13	28	18	3	9.3931	7.8023	13.681	17.7782	11.5452	7.3005	3.5785	11.7811	5.1019	0.8374	0.000205838	-1.25107	down
ENST00000215754	Known_mRNA	MIF-201	ENSG00000240972	MIF	327	625	536	398	711	389	199	435	294	111	95.9861	147.772	162.955	136.071	171.014	157.771	54.7788	183.028	83.3314	30.9844	0.0385881	-0.761507	down
ENST00000215912	Known_mRNA	PIK3IP1-201	ENSG00000100100	PIK3IP1	35	48	42	35	58	30	25	36	14	3	10.2737	11.3489	12.7689	11.9661	13.9505	12.1674	6.8818	15.1471	3.9682	0.8374	0.00823084	-0.956339	down
ENST00000216037	Known_mRNA	XBP1-201	ENSG00000100219	XBP1	3	26	23	76	49	1	4	5	1	0	0.8806	6.1473	6.9925	25.9835	11.7858	0.4056	1.1011	2.1038	0.2834	0	1.32e-05	-2.15765	down
ENST00000220166	Known_mRNA	CTSH-201	ENSG00000103811	CTSH	74	97	99	114	87	60	48	81	59	25	21.7216	22.9342	30.0981	38.9752	20.9257	24.3348	13.213	34.081	16.723	6.9785	0.0446997	-0.701763	down
ENST00000221265	Known_mRNA	PAF1-201	ENSG00000006712	PAF1	16	28	31	45	30	14	12	14	14	8	4.6966	6.6202	9.4247	15.385	7.2158	5.6781	3.3032	5.8905	3.9682	2.2331	0.0324863	-1.01258	down
ENST00000221283	Known_mRNA	STXBP2-201	ENSG00000076944	STXBP2	106	176	115	195	204	33	34	86	41	46	31.1148	41.6125	34.9625	66.6681	49.0672	13.3842	9.3592	36.1848	11.621	12.8404	0.0180514	-1.1811	down
ENST00000221561	Known_mRNA	AES-201	ENSG00000104964	AES	35	37	41	44	40	26	25	28	18	6	10.2737	8.7481	12.4649	15.0431	9.621	10.5451	6.8818	11.7811	5.1019	1.6748	0.0110428	-0.865021	down
ENST00000222008	Known_mRNA	RABAC1-201	ENSG00000105404	RABAC1	103	276	203	239	242	127	110	178	76	33	30.2341	65.256	61.7163	81.7112	58.2072	51.5087	30.2797	74.8941	21.5414	9.2116	0.00490675	-0.953759	down
ENST00000222284	Known_mRNA	TMEM147-201	ENSG00000105677	TMEM147	40	49	39	43	53	28	11	30	26	5	11.7414	11.5853	11.8568	14.7012	12.7479	11.3563	3.028	12.6226	7.3694	1.3957	0.00595964	-1.03789	down
ENST00000224237	Known_mRNA	VIM-201	ENSG00000026025	VIM	227	278	334	376	345	116	112	256	141	35	66.6325	65.7289	101.543	128.55	82.9813	47.0474	30.8303	107.713	39.9651	9.7699	6.47e-05	-1.17012	down
ENST00000225655	Known_mRNA	PFN1-201	ENSG00000108518	PFN1	523	1680	1585	1614	1790	103	63	143	101	39	153.519	397.21	481.874	551.807	430.541	41.7748	17.342	60.1677	28.6275	10.8864	1.53e-30	-3.38968	down
ENST00000225777	Known_mRNA	SYNGR2-201	ENSG00000108639	SYNGR2	77	146	127	155	133	30	6	47	42	17	22.6022	34.5195	38.6107	52.9926	31.9899	12.1674	1.6516	19.7754	11.9045	4.7454	0.000225641	-1.59614	down
ENST00000228027	Known_mRNA	DGAT2-201	ENSG00000062282	DGAT2	10	42	29	45	40	9	3	11	6	6	2.9354	9.9303	8.8166	15.385	9.621	3.6502	0.8258	4.6283	1.7006	1.6748	0.000374237	-1.61096	down
ENST00000228918	Known_mRNA	LTBR-201	ENSG00000111321	LTBR	16	22	34	25	23	7	5	8	4	6	4.6966	5.2016	10.3367	8.5472	5.5321	2.8391	1.3764	3.366	1.1338	1.6748	6.7e-05	-1.57283	down
ENST00000230122	Known_mRNA	ZBTB24-201	ENSG00000112365	ZBTB24	5	13	17	9	23	4	4	2	3	1	1.4677	3.0737	5.1684	3.077	5.5321	1.6223	1.1011	0.8415	0.8503	0.2791	0.00235643	-1.5388	down
ENST00000230461	Known_mRNA	TMEM30A-201	ENSG00000112697	TMEM30A	45	39	68	48	53	25	20	47	17	8	13.2091	9.221	20.6734	16.4106	12.7479	10.1395	5.5054	19.7754	4.8185	2.2331	0.00352868	-1.0184	down
ENST00000232496	Known_mRNA	TUSC2-201	ENSG00000114383	TUSC2	26	28	31	28	32	7	13	18	14	1	7.6319	6.6202	9.4247	9.5729	7.6968	2.8391	3.5785	7.5736	3.9682	0.2791	0.000928487	-1.25991	down
ENST00000233668	Known_mRNA	DOK1-201	ENSG00000115325	DOK1	22	38	33	42	37	9	9	29	13	10	6.4578	8.9845	10.0327	14.3593	8.8994	3.6502	2.4774	12.2018	3.6847	2.7914	0.0444125	-1.01763	down
ENST00000235090	Known_mRNA	WDR77-201	ENSG00000116455	WDR77	24	26	31	30	43	17	14	14	18	3	7.0448	6.1473	9.4247	10.2566	10.3426	6.8949	3.8538	5.8905	5.1019	0.8374	0.00648104	-1.05464	down
ENST00000238081	Known_mRNA	YWHAQ-201	ENSG00000134308	YWHAQ	88	73	101	93	99	29	42	46	46	14	25.8311	17.2597	30.7062	31.7956	23.812	11.7618	11.5614	19.3546	13.0382	3.9079	1.83e-05	-1.20685	down
ENST00000238789	Known_mRNA	ATAD2B-201	ENSG00000119778	ATAD2B	16	13	20	15	18	5	10	10	4	4	4.6966	3.0737	6.0804	5.1283	4.3295	2.0279	2.7527	4.2075	1.1338	1.1166	0.0405838	-1.05327	down
ENST00000239944	Known_mRNA	SERP1-201	ENSG00000120742	SERP1	50	117	126	140	147	26	24	35	15	5	14.6768	27.6629	38.3067	47.8643	35.3573	10.5451	6.6065	14.7264	4.2516	1.3957	4.16e-13	-2.17281	down
ENST00000242784	Known_mRNA	TRIR-201	ENSG00000123144	TRIR	62	82	99	87	73	4	1	19	10	7	18.1992	19.3876	30.0981	29.7442	17.5584	1.6223	0.2753	7.9943	2.8344	1.954	3.89e-10	-2.41812	down
ENST00000243253	Known_mRNA	SEC61A1-201	ENSG00000058262	SEC61A1	15	28	26	41	41	15	13	13	15	7	4.403	6.6202	7.9046	14.0174	9.8615	6.0837	3.5785	5.4698	4.2516	1.954	0.0348444	-1.00405	down
ENST00000245206	Known_mRNA	GOT2-201	ENSG00000125166	GOT2	21	18	25	20	22	9	12	16	11	2	6.1642	4.2558	7.6005	6.8378	5.2916	3.6502	3.3032	6.7321	3.1178	0.5583	0.0477949	-0.939255	down
ENST00000245816	Known_mRNA	CLPP-201	ENSG00000125656	CLPP	29	49	34	33	43	16	13	31	19	5	8.5125	11.5853	10.3367	11.2823	10.3426	6.4893	3.5785	13.0434	5.3854	1.3957	0.00846772	-1.02842	down
ENST00000246194	Known_mRNA	RALY-201	ENSG00000125970	RALY	20	18	31	30	36	4	6	13	2	3	5.8707	4.2558	9.4247	10.2566	8.6589	1.6223	1.6516	5.4698	0.5669	0.8374	3.47e-06	-1.81021	down
ENST00000246802	Known_mRNA	NOP53-201	ENSG00000105373	NOP53	14	42	31	38	62	28	13	14	4	4	4.1095	9.9303	9.4247	12.9917	14.9126	11.3563	3.5785	5.8905	1.1338	1.1166	0.0164807	-1.23342	down
ENST00000248553	Known_mRNA	HSPB1-201	ENSG00000106211	HSPB1	7	10	12	13	11	1	1	6	2	2	2.0547	2.3643	3.6483	4.4445	2.6458	0.4056	0.2753	2.5245	0.5669	0.5583	0.00503235	-1.4672	down
ENST00000248879	Known_mRNA	DGCR6L-201	ENSG00000128185	DGCR6L	16	50	44	34	54	21	9	31	12	8	4.6966	11.8217	13.3769	11.6242	12.9884	8.5172	2.4774	13.0434	3.4013	2.2331	0.0324863	-1.0475	down
ENST00000252015	Known_mRNA	TRPC4AP-201	ENSG00000100991	TRPC4AP	16	12	22	31	24	3	4	9	8	1	4.6966	2.8372	6.6885	10.5985	5.7726	1.2167	1.1011	3.7868	2.2675	0.2791	0.000374237	-1.58127	down
ENST00000252603	Known_mRNA	PGLS-201	ENSG00000130313	PGLS	12	39	34	50	32	0	0	3	0	0	3.5224	9.221	10.3367	17.0944	7.6968	0	0	1.2623	0	0	3.02e-14	-3.20203	down
ENST00000253108	Known_mRNA	EIF3G-201	ENSG00000130811	EIF3G	121	222	215	203	242	119	92	103	75	38	35.5178	52.4885	65.3646	69.4032	58.2072	48.2641	25.3249	43.3376	21.258	10.6073	1.6e-06	-1.11767	down
ENST00000253693	Known_mRNA	CAPN7-201	ENSG00000131375	CAPN7	16	26	19	17	26	0	6	5	1	3	4.6966	6.1473	5.7764	5.8121	6.2537	0	1.6516	2.1038	0.2834	0.8374	1.86e-06	-2.01182	down
ENST00000253727	Known_mRNA	NR1H2-201	ENSG00000131408	NR1H2	30	35	48	72	68	13	6	16	16	5	8.8061	8.2752	14.593	24.6159	16.3557	5.2725	1.6516	6.7321	4.535	1.3957	2.01e-06	-1.75399	down
ENST00000253814	Known_mRNA	NDFIP1-201	ENSG00000131507	NDFIP1	29	66	61	49	70	16	23	24	20	6	8.5125	15.6047	18.5453	16.7525	16.8368	6.4893	6.3312	10.0981	5.6688	1.6748	1.34e-05	-1.4088	down
ENST00000254654	Known_mRNA	ILKAP-201	ENSG00000132323	ILKAP	5	8	12	15	10	2	2	2	2	1	1.4677	1.8915	3.6483	5.1283	2.4053	0.8112	0.5505	0.8415	0.5669	0.2791	0.00196132	-1.60388	down
ENST00000254730	Known_mRNA	EEFSEC-201	ENSG00000132394	EEFSEC	4	10	6	7	14	0	0	1	5	0	1.1741	2.3643	1.8241	2.3932	3.3674	0	0	0.4208	1.4172	0	0.0187664	-1.44621	down
ENST00000254998	Known_mRNA	NXT1-201	ENSG00000132661	NXT1	13	12	17	14	6	2	4	1	2	1	3.816	2.8372	5.1684	4.7864	1.4432	0.8112	1.1011	0.4208	0.5669	0.2791	0.000382954	-1.73835	down
ENST00000257787	Known_mRNA	AKIRIN2-201	ENSG00000135334	AKIRIN2	5	20	28	32	18	4	2	5	0	1	1.4677	4.7287	8.5126	10.9404	4.3295	1.6223	0.5505	2.1038	0	0.2791	1.57e-05	-2.02569	down
ENST00000258083	Known_mRNA	PRADC1-201	ENSG00000135617	PRADC1	3	8	12	12	9	1	1	6	0	0	0.8806	1.8915	3.6483	4.1027	2.1647	0.4056	0.2753	2.5245	0	0	0.0108892	-1.48701	down
ENST00000259229	Known_mRNA	CCDC115-201	ENSG00000136710	CCDC115	30	70	49	80	82	30	23	40	26	7	8.8061	16.5504	14.897	27.351	19.7231	12.1674	6.3312	16.8301	7.3694	1.954	0.00208576	-1.14666	down
ENST00000259608	Known_mRNA	SIT1-201	ENSG00000137078	SIT1	30	62	31	45	52	26	34	23	14	6	8.8061	14.659	9.4247	15.385	12.5073	10.5451	9.3592	9.6773	3.9682	1.6748	0.0335621	-0.957752	down
ENST00000261416	Known_mRNA	HEXB-201	ENSG00000049860	HEXB	15	29	34	51	32	9	5	15	10	2	4.403	6.8566	10.3367	17.4363	7.6968	3.6502	1.3764	6.3113	2.8344	0.5583	0.0001235	-1.58569	down
ENST00000261593	Known_mRNA	RNF138-202	ENSG00000134758	RNF138	6	18	17	19	13	6	6	5	4	4	1.7612	4.2558	5.1684	6.4959	3.1268	2.4335	1.6516	2.1038	1.1338	1.1166	0.0427899	-1.13882	down
ENST00000261623	Known_mRNA	CYBA-201	ENSG00000051523	CYBA	227	844	638	613	657	37	7	33	16	29	66.6325	199.551	193.966	209.577	158.025	15.0065	1.9269	13.8849	4.535	8.095	1.27e-13	-2.99147	down
ENST00000261733	Known_mRNA	ALDH2-201	ENSG00000111275	ALDH2	48	76	83	136	103	24	10	31	31	10	14.0897	17.969	25.2338	46.4967	24.7741	9.7339	2.7527	13.0434	8.7866	2.7914	1.27e-05	-1.65355	down
ENST00000262187	Known_mRNA	RHEB-201	ENSG00000106615	RHEB	18	33	40	37	38	12	6	20	9	12	5.2836	7.8023	12.1609	12.6498	9.14	4.867	1.6516	8.4151	2.551	3.3497	0.0302134	-1.09389	down
ENST00000262633	Known_mRNA	RBM42-201	ENSG00000126254	RBM42	6	5	12	9	10	1	0	5	4	0	1.7612	1.1822	3.6483	3.077	2.4053	0.4056	0	2.1038	1.1338	0	0.0363938	-1.31321	down
ENST00000262646	Known_mRNA	RAB2A-201	ENSG00000104388	RAB2A	54	89	94	110	100	34	33	69	33	14	15.8509	21.0427	28.578	37.6077	24.0526	13.7897	9.0839	29.032	9.3535	3.9079	0.000146942	-1.16494	down
ENST00000262776	Known_mRNA	LGALS3BP-201	ENSG00000108679	LGALS3BP	9	10	14	23	14	3	2	4	3	2	2.6418	2.3643	4.2563	7.8634	3.3674	1.2167	0.5505	1.683	0.8503	0.5583	0.000563689	-1.63688	down
ENST00000262947	Known_mRNA	MYDGF-201	ENSG00000074842	MYDGF	54	82	81	71	107	9	6	11	7	5	15.8509	19.3876	24.6257	24.274	25.7362	3.6502	1.6516	4.6283	1.9841	1.3957	1.29e-24	-2.90049	down
ENST00000263921	Known_mRNA	CHIC2-201	ENSG00000109220	CHIC2	32	42	57	48	39	1	2	14	8	2	9.3931	9.9303	17.3292	16.4106	9.3805	0.4056	0.5505	5.8905	2.2675	0.5583	3.94e-09	-2.29111	down
ENST00000264501	Known_mRNA	KIAA1109-201	ENSG00000138688	KIAA1109	8	10	10	14	6	0	2	3	3	1	2.3483	2.3643	3.0402	4.7864	1.4432	0	0.5505	1.2623	0.8503	0.2791	0.00415634	-1.5395	down
ENST00000264670	Known_mRNA	NSUN2-201	ENSG00000037474	NSUN2	6	9	7	11	10	2	2	2	1	0	1.7612	2.1279	2.1281	3.7608	2.4053	0.8112	0.5505	0.8415	0.2834	0	0.00168588	-1.64763	down
ENST00000265471	Known_mRNA	B3GAT3-201	ENSG00000149541	B3GAT3	9	9	18	15	15	4	7	5	4	2	2.6418	2.1279	5.4724	5.1283	3.6079	1.6223	1.9269	2.1038	1.1338	0.5583	0.0232002	-1.19896	down
ENST00000265806	Known_mRNA	R3HCC1-201	ENSG00000104679	R3HCC1	27	28	29	48	40	17	15	25	10	9	7.9255	6.6202	8.8166	16.4106	9.621	6.8949	4.1291	10.5188	2.8344	2.5122	0.0149621	-1.00517	down
ENST00000265990	Known_mRNA	BTAF1-201	ENSG00000095564	BTAF1	5	12	16	7	15	0	4	5	1	0	1.4677	2.8372	4.8643	2.3932	3.6079	0	1.1011	2.1038	0.2834	0	0.00302876	-1.58142	down
ENST00000266087	Known_mRNA	FBXO7-201	ENSG00000100225	FBXO7	11	22	23	29	22	8	8	4	10	4	3.2289	5.2016	6.9925	9.9147	5.2916	3.2446	2.2022	1.683	2.8344	1.1166	0.00786464	-1.25323	down
ENST00000268607	Known_mRNA	MAP1LC3B-201	ENSG00000140941	MAP1LC3B	24	64	73	142	65	26	25	40	25	10	7.0448	15.1318	22.1936	48.5481	15.6342	10.5451	6.8818	16.8301	7.086	2.7914	0.0103515	-1.22331	down
ENST00000268711	Known_mRNA	MED9-201	ENSG00000141026	MED9	4	7	6	12	11	2	0	2	1	1	1.1741	1.655	1.8241	4.1027	2.6458	0.8112	0	0.8415	0.2834	0.2791	0.00390058	-1.58997	down
ENST00000268712	Known_mRNA	NCOR1-201	ENSG00000141027	NCOR1	12	21	21	27	27	10	6	9	9	3	3.5224	4.9651	6.3844	9.231	6.4942	4.0558	1.6516	3.7868	2.551	0.8374	0.00293857	-1.25973	down
ENST00000269159	Known_mRNA	IMPA2-201	ENSG00000141401	IMPA2	9	35	29	67	40	16	10	24	11	4	2.6418	8.2752	8.8166	22.9065	9.621	6.4893	2.7527	10.0981	3.1178	1.1166	0.0476281	-1.13927	down
ENST00000270517	Known_mRNA	ECSIT-202	ENSG00000130159	ECSIT	7	12	13	14	17	2	5	3	4	4	2.0547	2.8372	3.9523	4.7864	4.0889	0.8112	1.3764	1.2623	1.1338	1.1166	0.019537	-1.26459	down
ENST00000271843	Known_mRNA	JTB-201	ENSG00000143543	JTB	52	103	96	70	91	5	6	11	4	3	15.2638	24.3528	29.186	23.9321	21.8878	2.0279	1.6516	4.6283	1.1338	0.8374	1.6e-25	-3.19569	down
ENST00000272139	Known_mRNA	C1orf35-201	ENSG00000143793	C1orf35	16	20	16	4	17	5	3	3	1	1	4.6966	4.7287	4.8643	1.3676	4.0889	2.0279	0.8258	1.2623	0.2834	0.2791	0.000561588	-1.69623	down
ENST00000273550	Known_mRNA	FTH1-201	ENSG00000167996	FTH1	665	3758	3720	5117	4011	88	40	151	81	88	195.201	888.522	1130.96	1749.44	964.748	35.6911	11.0108	63.5337	22.9587	24.5642	2.35e-17	-3.39226	down
ENST00000273596	Known_mRNA	ABHD14A-201	ENSG00000248487	ABHD14A	4	12	18	9	11	3	2	2	4	0	1.1741	2.8372	5.4724	3.077	2.6458	1.2167	0.5505	0.8415	1.1338	0	0.00488962	-1.50735	down
ENST00000273920	Known_mRNA	ENOPH1-201	ENSG00000145293	ENOPH1	8	9	21	14	8	6	4	3	3	1	2.3483	2.1279	6.3844	4.7864	1.9242	2.4335	1.1011	1.2623	0.8503	0.2791	0.0200852	-1.29863	down
ENST00000273968	Known_mRNA	PYURF-201	ENSG00000145337	PYURF	63	72	110	85	91	12	5	21	13	5	18.4927	17.0233	33.4423	29.0605	21.8878	4.867	1.3764	8.8358	3.6847	1.3957	1.8e-18	-2.52292	down
ENST00000274217	Known_mRNA	OTULINL-201	ENSG00000145569	OTULINL	8	16	21	22	17	4	7	12	5	2	2.3483	3.783	6.3844	7.5215	4.0889	1.6223	1.9269	5.049	1.4172	0.5583	0.0228139	-1.17145	down
ENST00000275603	Known_mRNA	CCT6A-201	ENSG00000146731	CCT6A	84	126	120	138	153	88	73	79	72	18	24.657	29.7908	36.4826	47.1805	36.8004	35.6911	20.0947	33.2395	20.4077	5.0245	0.00139047	-0.856444	down
ENST00000275820	Known_mRNA	NOM1-201	ENSG00000146909	NOM1	8	11	15	8	5	3	0	2	0	1	2.3483	2.6008	4.5603	2.7351	1.2026	1.2167	0	0.8415	0	0.2791	0.000828965	-1.74488	down
ENST00000279146	Known_mRNA	AIP-201	ENSG00000110711	AIP	79	124	119	118	150	69	68	85	59	26	23.1893	29.3179	36.1785	40.3428	36.0788	27.9851	18.7184	35.764	16.723	7.2576	0.000374237	-0.861455	down
ENST00000279247	Known_mRNA	CAPN1-201	ENSG00000014216	CAPN1	28	32	32	57	49	8	9	11	17	4	8.219	7.5659	9.7287	19.4876	11.7858	3.2446	2.4774	4.6283	4.8185	1.1166	2.96e-05	-1.60602	down
ENST00000280258	Known_mRNA	PRSS23-201	ENSG00000150687	PRSS23	9	14	26	17	27	5	11	5	7	0	2.6418	3.3101	7.9046	5.8121	6.4942	2.0279	3.028	2.1038	1.9841	0	0.00911506	-1.30966	down
ENST00000283027	Known_mRNA	NUBP1-201	ENSG00000103274	NUBP1	12	25	30	28	31	16	8	17	12	3	3.5224	5.9109	9.1206	9.5729	7.4563	6.4893	2.2022	7.1528	3.4013	0.8374	0.0335621	-0.993785	down
ENST00000283635	Known_mRNA	CD8A-201	ENSG00000153563	CD8A	19	25	11	11	30	5	10	4	1	0	5.5772	5.9109	3.3442	3.7608	7.2158	2.0279	2.7527	1.683	0.2834	0	0.00107508	-1.61754	down
ENST00000286091	Known_mRNA	PDIA4-201	ENSG00000155660	PDIA4	25	36	39	58	66	26	16	30	21	10	7.3384	8.5117	11.8568	19.8295	15.8747	10.5451	4.4043	12.6226	5.9522	2.7914	0.0313428	-0.936734	down
ENST00000286371	Known_mRNA	ATP1B3-201	ENSG00000069849	ATP1B3	13	47	50	35	60	2	2	6	3	1	3.816	11.1124	15.2011	11.9661	14.4315	0.8112	0.5505	2.5245	0.8503	0.2791	3.35e-12	-2.74056	down
ENST00000289175	Known_mRNA	LRRFIP1-202	ENSG00000124831	LRRFIP1	21	106	62	183	94	19	14	15	14	2	6.1642	25.0621	18.8493	62.5655	22.6094	7.706	3.8538	6.3113	3.9682	0.5583	1.07e-06	-2.10738	down
ENST00000289473	Known_mRNA	NCF1-201	ENSG00000158517	NCF1	24	104	166	155	112	22	17	18	16	20	7.0448	24.5892	50.4675	52.9926	26.9389	8.9228	4.6796	7.5736	4.535	5.5828	0.000465942	-1.6546	down
ENST00000291439	Known_mRNA	AP1M1-201	ENSG00000072958	AP1M1	27	11	24	32	28	16	12	8	6	0	7.9255	2.6008	7.2965	10.9404	6.7347	6.4893	3.3032	3.366	1.7006	0	0.0105545	-1.2607	down
ENST00000294543	Known_mRNA	TMCO4-201	ENSG00000162542	TMCO4	6	3	12	10	14	3	1	0	2	1	1.7612	0.7093	3.6483	3.4189	3.3674	1.2167	0.2753	0	0.5669	0.2791	0.00547799	-1.55115	down
ENST00000295324	Known_mRNA	CDC42EP3-201	ENSG00000163171	CDC42EP3	39	31	44	49	43	14	2	28	9	8	11.4479	7.3295	13.3769	16.7525	10.3426	5.6781	0.5505	11.7811	2.551	2.2331	0.00299979	-1.36158	down
ENST00000296255	Known_mRNA	RPN1-201	ENSG00000163902	RPN1	112	181	199	207	186	130	102	169	100	46	32.876	42.7947	60.5002	70.7708	44.7377	52.7255	28.0776	71.1073	28.344	12.8404	0.0453174	-0.632688	down
ENST00000298767	Known_mRNA	WAPL-202	ENSG00000062650	WAPL	5	19	19	26	28	1	6	1	2	0	1.4677	4.4923	5.7764	8.8891	6.7347	0.4056	1.6516	0.4208	0.5669	0	1.57e-05	-2.04478	down
ENST00000300289	Known_mRNA	PDIA3-201	ENSG00000167004	PDIA3	129	255	303	341	303	30	28	28	26	6	37.8661	60.2909	92.1185	116.584	72.8792	12.1674	7.7076	11.7811	7.3694	1.6748	7.33e-30	-3.08334	down
ENST00000301686	Known_mRNA	METTL26-201	ENSG00000130731	METTL26	19	16	18	16	17	8	1	7	11	1	5.5772	3.783	5.4724	5.4702	4.0889	3.2446	0.2753	2.9453	3.1178	0.2791	0.0173358	-1.23962	down
ENST00000302279	Known_mRNA	FNTA-201	ENSG00000168522	FNTA	11	32	39	41	27	12	13	12	6	4	3.2289	7.5659	11.8568	14.0174	6.4942	4.867	3.5785	5.049	1.7006	1.1166	0.00185574	-1.34507	down
ENST00000302347	Known_mRNA	ITGB2-201	ENSG00000160255	ITGB2	138	235	277	655	322	55	23	86	70	34	40.5079	55.5622	84.2139	223.936	77.4492	22.3069	6.3312	36.1848	19.8408	9.4907	1.52e-05	-1.85618	down
ENST00000304863	Known_mRNA	UQCRFS1-201	ENSG00000169021	UQCRFS1	16	71	72	77	94	11	5	13	9	1	4.6966	16.7869	21.8895	26.3254	22.6094	4.4614	1.3764	5.4698	2.551	0.2791	1.92e-09	-2.35094	down
ENST00000305103	Known_mRNA	COMMD5-201	ENSG00000170619	COMMD5	9	13	10	18	11	5	1	6	2	2	2.6418	3.0737	3.0402	6.154	2.6458	2.0279	0.2753	2.5245	0.5669	0.5583	0.00688979	-1.39658	down
ENST00000305533	Known_mRNA	TWF2-201	ENSG00000247596	TWF2	54	174	81	203	162	55	38	95	58	21	15.8509	41.1396	24.6257	69.4032	38.9651	22.3069	10.4603	39.9716	16.4395	5.8619	0.0283457	-1.0825	down
ENST00000305978	Known_mRNA	SCAND1-201	ENSG00000171222	SCAND1	23	38	43	43	41	1	0	7	5	2	6.7513	8.9845	13.0729	14.7012	9.8615	0.4056	0	2.9453	1.4172	0.5583	2.37e-13	-2.72241	down
ENST00000307194	Known_mRNA	GIMAP1-201	ENSG00000213203	GIMAP1	38	53	72	32	54	21	25	24	24	16	11.1543	12.531	21.8895	10.9404	12.9884	8.5172	6.8818	10.0981	6.8026	4.4662	0.0453321	-0.910662	down
ENST00000307365	Known_mRNA	DDIT4-201	ENSG00000168209	DDIT4	15	14	26	31	34	7	6	13	14	3	4.403	3.3101	7.9046	10.5985	8.1779	2.8391	1.6516	5.4698	3.9682	0.8374	0.0212183	-1.15073	down
ENST00000308022	Known_mRNA	TMEM134-201	ENSG00000172663	TMEM134	16	17	18	17	20	9	1	13	5	2	4.6966	4.0194	5.4724	5.8121	4.8105	3.6502	0.2753	5.4698	1.4172	0.5583	0.00846772	-1.25335	down
ENST00000309988	Known_mRNA	MAL-201	ENSG00000172005	MAL	22	22	43	16	25	13	7	15	2	7	6.4578	5.2016	13.0729	5.4702	6.0131	5.2725	1.9269	6.3113	0.5669	1.954	0.0217052	-1.17382	down
ENST00000311764	Known_mRNA	ZNF408-201	ENSG00000175213	ZNF408	5	6	8	6	17	0	1	3	3	0	1.4677	1.4186	2.4322	2.0513	4.0889	0	0.2753	1.2623	0.8503	0	0.0095918	-1.49819	down
ENST00000312726	Known_mRNA	GUK1-201	ENSG00000143774	GUK1	150	177	247	176	198	29	26	28	40	54	44.0303	41.8489	75.0933	60.1723	47.6241	11.7618	7.157	11.7811	11.3376	15.0735	0.0103504	-1.37021	down
ENST00000313288	Known_mRNA	TACC3-201	ENSG00000013810	TACC3	18	51	51	80	50	15	15	15	5	11	5.2836	12.0582	15.5051	27.351	12.0263	6.0837	4.1291	6.3113	1.4172	3.0705	0.00127907	-1.46647	down
ENST00000314606	Known_mRNA	FARSA-201	ENSG00000179115	FARSA	8	11	23	26	20	8	7	9	3	4	2.3483	2.6008	6.9925	8.8891	4.8105	3.2446	1.9269	3.7868	0.8503	1.1166	0.0363476	-1.14061	down
ENST00000314888	Known_mRNA	TLN1-201	ENSG00000137076	TLN1	118	230	235	240	259	135	93	134	120	34	34.6372	54.38	71.445	82.0531	62.2961	54.7534	25.6002	56.3809	34.0128	9.4907	0.0007283	-0.968225	down
ENST00000315183	Known_mRNA	TNRC6A-201	ENSG00000090905	TNRC6A	16	22	20	27	23	12	9	13	9	4	4.6966	5.2016	6.0804	9.231	5.5321	4.867	2.4774	5.4698	2.551	1.1166	0.0209081	-1.02026	down
ENST00000316731	Known_mRNA	CCZ1B-201	ENSG00000146574	CCZ1B	4	12	15	15	34	0	1	2	2	1	1.1741	2.8372	4.5603	5.1283	8.1779	0	0.2753	0.8415	0.5669	0.2791	1.83e-05	-2.0764	down
ENST00000316939	Known_mRNA	GADD45GIP1-201	ENSG00000179271	GADD45GIP1	3	11	10	22	15	2	1	3	1	0	0.8806	2.6008	3.0402	7.5215	3.6079	0.8112	0.2753	1.2623	0.2834	0	0.000253489	-1.85675	down
ENST00000316985	Known_mRNA	NSD3-201	ENSG00000147548	NSD3	23	33	35	50	50	23	27	14	16	8	6.7513	7.8023	10.6407	17.0944	12.0263	9.3284	7.4323	5.8905	4.535	2.2331	0.0499632	-0.918954	down
ENST00000316999	Known_mRNA	SMAP1-201	ENSG00000112305	SMAP1	26	50	29	26	46	4	5	20	13	9	7.6319	11.8217	8.8166	8.8891	11.0642	1.6223	1.3764	8.4151	3.6847	2.5122	0.0184629	-1.24729	down
ENST00000317058	Known_mRNA	SGF29-201	ENSG00000176476	SGF29	31	48	65	41	48	18	18	32	15	8	9.0996	11.3489	19.7614	14.0174	11.5452	7.3005	4.9549	13.4641	4.2516	2.2331	0.000226067	-1.19911	down
ENST00000317091	Known_mRNA	CES2-201	ENSG00000172831	CES2	10	10	12	12	17	3	4	4	4	2	2.9354	2.3643	3.6483	4.1027	4.0889	1.2167	1.1011	1.683	1.1338	0.5583	0.00611812	-1.35989	down
ENST00000317204	Known_mRNA	TOLLIP-202	ENSG00000078902	TOLLIP	22	38	43	42	29	2	1	8	11	6	6.4578	8.9845	13.0729	14.3593	6.9752	0.8112	0.2753	3.366	3.1178	1.6748	0.000237469	-1.72488	down
ENST00000317271	Known_mRNA	PVRIG-201	ENSG00000213413	PVRIG	28	29	32	37	42	17	17	8	16	6	8.219	6.8566	9.7287	12.6498	10.1021	6.8949	4.6796	3.366	4.535	1.6748	0.00299979	-1.15255	down
ENST00000317502	Known_mRNA	MTG1-201	ENSG00000148824	MTG1	12	24	15	24	25	9	7	14	6	4	3.5224	5.6744	4.5603	8.2053	6.0131	3.6502	1.9269	5.8905	1.7006	1.1166	0.0248167	-1.08311	down
ENST00000317534	Known_mRNA	MRPS24-201	ENSG00000062582	MRPS24	59	100	95	85	94	60	47	63	55	11	17.3186	23.6435	28.882	29.0605	22.6094	24.3348	12.9377	26.5075	15.5892	3.0705	0.00650868	-0.824457	down
ENST00000318074	Known_mRNA	SYTL1-201	ENSG00000142765	SYTL1	9	13	10	16	20	4	3	5	3	0	2.6418	3.0737	3.0402	5.4702	4.8105	1.6223	0.8258	2.1038	0.8503	0	0.000598948	-1.60655	down
ENST00000318240	Known_mRNA	C18orf32-201	ENSG00000177576	C18orf32	48	48	68	62	75	7	4	26	9	12	14.0897	11.3489	20.6734	21.197	18.0394	2.8391	1.1011	10.9396	2.551	3.3497	4.85e-05	-1.71297	down
ENST00000319397	Known_mRNA	ETS1-201	ENSG00000134954	ETS1	11	13	20	14	17	3	3	4	2	1	3.2289	3.0737	6.0804	4.7864	4.0889	1.2167	0.8258	1.683	0.5669	0.2791	1.77e-05	-1.85444	down
ENST00000320805	Known_mRNA	NFATC2IP-201	ENSG00000176953	NFATC2IP	13	26	11	15	23	8	9	10	6	2	3.816	6.1473	3.3442	5.1283	5.5321	3.2446	2.4774	4.2075	1.7006	0.5583	0.0421875	-1.07545	down
ENST00000321030	Known_mRNA	PRPF31-201	ENSG00000105618	PRPF31	18	43	34	39	38	12	6	15	15	8	5.2836	10.1667	10.3367	13.3336	9.14	4.867	1.6516	6.3113	4.2516	2.2331	0.00257448	-1.26552	down
ENST00000321367	Known_mRNA	SEPT1-201	ENSG00000180096	2023-09-01	54	49	71	76	98	10	3	19	15	4	15.8509	11.5853	21.5855	25.9835	23.5715	4.0558	0.8258	7.9943	4.2516	1.1166	1.78e-11	-2.27034	down
ENST00000322310	Known_mRNA	SSNA1-201	ENSG00000176101	SSNA1	41	67	70	60	66	34	28	60	39	7	12.035	15.8411	21.2815	20.5133	15.8747	13.7897	7.7076	25.2452	11.0542	1.954	0.0476281	-0.799253	down
ENST00000322347	Known_mRNA	COX5A-201	ENSG00000178741	COX5A	44	152	109	107	143	6	2	3	3	1	12.9156	35.9381	33.1383	36.582	34.3951	2.4335	0.5505	1.2623	0.8503	0.2791	2.8e-27	-3.84184	down
ENST00000322349	Known_mRNA	EEA1-201	ENSG00000102189	EEA1	28	36	28	25	32	14	14	28	13	2	8.219	8.5117	8.5126	8.5472	7.6968	5.6781	3.8538	11.7811	3.6847	0.5583	0.0217224	-0.97366	down
ENST00000324685	Known_mRNA	RNF40-201	ENSG00000103549	RNF40	6	9	7	13	12	2	3	2	1	3	1.7612	2.1279	2.1281	4.4445	2.8863	0.8112	0.8258	0.8415	0.2834	0.8374	0.0177809	-1.35993	down
ENST00000325180	Known_mRNA	GGA1-201	ENSG00000100083	GGA1	17	31	13	26	15	5	5	9	3	1	4.9901	7.3295	3.9523	8.8891	3.6079	2.0279	1.3764	3.7868	0.8503	0.2791	0.00019608	-1.65906	down
ENST00000326294	Known_mRNA	PTPRCAP-201	ENSG00000213402	PTPRCAP	91	118	145	106	128	41	26	48	57	16	26.7117	27.8993	44.0831	36.2401	30.7873	16.6288	7.157	20.1962	16.1561	4.4662	1.86e-06	-1.41724	down
ENST00000326397	Known_mRNA	RWDD4-201	ENSG00000182552	RWDD4	6	9	9	8	5	0	0	0	4	2	1.7612	2.1279	2.7362	2.7351	1.2026	0	0	0	1.1338	0.5583	0.0332229	-1.36468	down
ENST00000327134	Known_mRNA	PAK2-201	ENSG00000180370	PAK2	53	87	92	83	90	44	47	72	36	7	15.5574	20.5698	27.97	28.3767	21.6473	17.8455	12.9377	30.2942	10.2038	1.954	0.00227577	-0.943052	down
ENST00000327435	Known_mRNA	ADI1-201	ENSG00000182551	ADI1	47	52	48	68	57	11	6	23	24	3	13.7962	12.2946	14.593	23.2484	13.71	4.4614	1.6516	9.6773	6.8026	0.8374	1.57e-05	-1.65782	down
ENST00000327726	Known_mRNA	CFD-201	ENSG00000197766	CFD	12	93	80	122	53	6	3	9	8	3	3.5224	21.9884	24.3217	41.7103	12.7479	2.4335	0.8258	3.7868	2.2675	0.8374	3.45e-08	-2.39778	down
ENST00000328649	Known_mRNA	CIB1-201	ENSG00000185043	CIB1	162	249	230	228	262	158	114	184	123	36	47.5527	58.8722	69.9249	77.9504	63.0177	64.0817	31.3808	77.4186	34.8631	10.049	7.35e-05	-0.855666	down
ENST00000329967	Known_mRNA	SIVA1-201	ENSG00000184990	SIVA1	94	121	114	104	114	87	55	90	58	18	27.5923	28.6086	34.6584	35.5563	27.4199	35.2855	15.1399	37.8678	16.4395	5.0245	0.000895615	-0.807321	down
ENST00000330062	Known_mRNA	IDH2-201	ENSG00000182054	IDH2	5	12	12	16	14	2	5	3	2	2	1.4677	2.8372	3.6483	5.4702	3.3674	0.8112	1.3764	1.2623	0.5669	0.5583	0.0054787	-1.43781	down
ENST00000330938	Known_mRNA	PTTG1IP-201	ENSG00000183255	PTTG1IP	35	45	53	79	52	12	7	34	22	14	10.2737	10.6396	16.1131	27.0091	12.5073	4.867	1.9269	14.3056	6.2357	3.9079	0.0421983	-1.11597	down
ENST00000331483	Known_mRNA	P4HB-201	ENSG00000185624	P4HB	22	53	53	105	39	4	10	3	13	3	6.4578	12.531	16.1131	35.8982	9.3805	1.6223	2.7527	1.2623	3.6847	0.8374	9.93e-06	-2.01411	down
ENST00000332859	Known_mRNA	SUMO3-201	ENSG00000184900	SUMO3	30	33	30	46	51	10	0	20	20	5	8.8061	7.8023	9.1206	15.7268	12.2668	4.0558	0	8.4151	5.6688	1.3957	0.0471383	-1.21448	down
ENST00000333213	Known_mRNA	TSEN54-201	ENSG00000182173	TSEN54	6	6	17	1	14	0	2	3	1	0	1.7612	1.4186	5.1684	0.3419	3.3674	0	0.5505	1.2623	0.2834	0	0.0167571	-1.4719	down
ENST00000334133	Known_mRNA	RFTN1-201	ENSG00000131378	RFTN1	9	10	12	13	10	2	1	3	4	0	2.6418	2.3643	3.6483	4.4445	2.4053	0.8112	0.2753	1.2623	1.1338	0	0.000774163	-1.65823	down
ENST00000335007	Known_mRNA	PPP1CC-201	ENSG00000186298	PPP1CC	37	51	63	63	68	26	29	54	28	10	10.8608	12.0582	19.1533	21.5389	16.3557	10.5451	7.9828	22.7207	7.9363	2.7914	0.018486	-0.854291	down
ENST00000335514	Known_mRNA	ATP5IF1-201	ENSG00000130770	ATP5IF1	76	94	100	95	138	86	63	89	54	27	22.3087	22.2249	30.4021	32.4793	33.1925	34.8799	17.342	37.447	15.3058	7.5367	0.0466074	-0.60291	down
ENST00000336458	Known_mRNA	EIF5A-202	ENSG00000132507	EIF5A	49	91	81	108	99	30	9	26	31	11	14.3832	21.5156	24.6257	36.9239	23.812	12.1674	2.4774	10.9396	8.7866	3.0705	1.1e-05	-1.60894	down
ENST00000336617	Known_mRNA	RNASEH2B-201	ENSG00000136104	RNASEH2B	10	18	19	23	20	6	10	10	7	1	2.9354	4.2558	5.7764	7.8634	4.8105	2.4335	2.7527	4.2075	1.9841	0.2791	0.0169137	-1.14897	down
ENST00000336890	Known_mRNA	LCK-202	ENSG00000182866	LCK	74	138	96	141	162	54	45	45	44	8	21.7216	32.628	29.186	48.2062	38.9651	21.9014	12.3872	18.9339	12.4714	2.2331	4.69e-07	-1.48686	down
ENST00000338663	Known_mRNA	SLC3A2-201	ENSG00000168003	SLC3A2	23	43	52	46	62	15	7	13	12	3	6.7513	10.1667	15.8091	15.7268	14.9126	6.0837	1.9269	5.4698	3.4013	0.8374	2.89e-08	-1.83851	down
ENST00000339399	Known_mRNA	ANP32B-201	ENSG00000136938	ANP32B	21	64	75	93	113	24	32	22	18	15	6.1642	15.1318	22.8016	31.7956	27.1794	9.7339	8.8087	9.2566	5.1019	4.1871	0.00658764	-1.25571	down
ENST00000341852	Known_mRNA	TNIK-202	ENSG00000154310	TNIK	13	12	10	11	20	1	3	2	5	1	3.816	2.8372	3.0402	3.7608	4.8105	0.4056	0.8258	0.8415	1.4172	0.2791	0.00037978	-1.68969	down
ENST00000342572	Known_mRNA	CYBC1-202	ENSG00000178927	CYBC1	62	112	105	139	113	60	31	80	48	28	18.1992	26.4807	31.9222	47.5224	27.1794	24.3348	8.5334	33.6603	13.6051	7.8159	0.0272801	-0.911855	down
ENST00000343262	Known_mRNA	RPS2-201	ENSG00000140988	RPS2	562	3243	2765	2915	2283	110	134	150	86	52	164.967	766.758	840.619	996.603	549.12	44.6139	36.8862	63.113	24.3759	14.5152	6.99e-27	-3.55938	down
ENST00000343632	Known_mRNA	GGA1-203	ENSG00000100083	GGA1	6	11	9	21	12	1	0	3	1	2	1.7612	2.6008	2.7362	7.1796	2.8863	0.4056	0	1.2623	0.2834	0.5583	0.000257322	-1.83261	down
ENST00000345519	Known_mRNA	CLTA-202	ENSG00000122705	CLTA	66	99	112	87	81	4	4	18	9	2	19.3733	23.407	34.0504	29.7442	19.4826	1.6223	1.1011	7.5736	2.551	0.5583	9.77e-21	-2.98481	down
ENST00000345728	Known_mRNA	FERMT3-202	ENSG00000149781	FERMT3	43	60	47	56	70	32	29	49	26	16	12.622	14.1861	14.289	19.1457	16.8368	12.9786	7.9828	20.6169	7.3694	4.4662	0.0379054	-0.761698	down
ENST00000348354	Known_mRNA	BTG3-202	ENSG00000154640	BTG3	7	5	6	3	7	3	1	1	0	0	2.0547	1.1822	1.8241	1.0257	1.6837	1.2167	0.2753	0.4208	0	0	0.0373551	-1.35713	down
ENST00000353214	Known_mRNA	ARPC5L-202	ENSG00000136950	ARPC5L	9	20	13	18	34	3	2	5	2	1	2.6418	4.7287	3.9523	6.154	8.1779	1.2167	0.5505	2.1038	0.5669	0.2791	6.68e-06	-1.9967	down
ENST00000354694	Known_mRNA	PES1-202	ENSG00000100029	PES1	13	21	24	29	28	11	6	8	8	3	3.816	4.9651	7.2965	9.9147	6.7347	4.4614	1.6516	3.366	2.2675	0.8374	0.000691857	-1.36914	down
ENST00000355665	Known_mRNA	YTHDC1-202	ENSG00000083896	YTHDC1	76	98	99	72	120	33	15	60	36	28	22.3087	23.1706	30.0981	24.6159	28.8631	13.3842	4.1291	25.2452	10.2038	7.8159	0.0322089	-1.04608	down
ENST00000356136	Known_mRNA	UVRAG-201	ENSG00000198382	UVRAG	2	14	16	13	17	2	2	4	2	0	0.5871	3.3101	4.8643	4.4445	4.0889	0.8112	0.5505	1.683	0.5669	0	0.00102223	-1.68746	down
ENST00000356432	Known_mRNA	MPG-202	ENSG00000103152	MPG	15	18	14	16	22	2	3	6	5	0	4.403	4.2558	4.2563	5.4702	5.2916	0.8112	0.8258	2.5245	1.4172	0	1.7e-05	-1.82326	down
ENST00000356815	Known_mRNA	HBM-201	ENSG00000206177	HBM	102	357	486	415	339	1	3	3	5	16	29.9406	84.4072	147.754	141.883	81.5382	0.4056	0.8258	1.2623	1.4172	4.4662	0.00113225	-1.7621	down
ENST00000356998	Known_mRNA	MFNG-201	ENSG00000100060	MFNG	46	88	105	131	98	23	10	40	29	18	13.5026	20.8063	31.9222	44.7873	23.5715	9.3284	2.7527	16.8301	8.2198	5.0245	0.000587361	-1.45477	down
ENST00000357360	Known_mRNA	LAGE3-201	ENSG00000196976	LAGE3	2	12	11	22	20	3	3	3	0	0	0.5871	2.8372	3.3442	7.5215	4.8105	1.2167	0.8258	1.2623	0	0	0.00107508	-1.72973	down
ENST00000357388	Known_mRNA	SMC4-202	ENSG00000113810	SMC4	7	13	24	18	26	1	1	1	0	1	2.0547	3.0737	7.2965	6.154	6.2537	0.4056	0.2753	0.4208	0	0.2791	5.19e-09	-2.56718	down
ENST00000357395	Known_mRNA	SYNE2-203	ENSG00000054654	SYNE2	23	13	33	25	29	6	4	5	5	2	6.7513	3.0737	10.0327	8.5472	6.9752	2.4335	1.1011	2.1038	1.4172	0.5583	5.72e-07	-1.93902	down
ENST00000358395	Known_mRNA	RNF24-202	ENSG00000101236	RNF24	2	23	20	50	34	2	1	3	7	2	0.5871	5.438	6.0804	17.0944	8.1779	0.8112	0.2753	1.2623	1.9841	0.5583	0.00301962	-1.6438	down
ENST00000358607	Known_mRNA	REX1BD-201	ENSG00000006015	REX1BD	8	21	26	23	30	1	0	0	2	0	2.3483	4.9651	7.9046	7.8634	7.2158	0.4056	0	0	0.5669	0	1.66e-11	-2.87397	down
ENST00000358671	Known_mRNA	FCGR2B-202	ENSG00000072694	FCGR2B	14	19	16	15	11	31	29	46	32	13	4.1095	4.4923	4.8643	5.1283	2.6458	12.573	7.9828	19.3546	9.0701	3.6288	0.0365614	0.89781	up
ENST00000358901	Known_mRNA	VCP-201	ENSG00000165280	VCP	56	57	92	75	76	20	19	32	25	7	16.438	13.4768	27.97	25.6416	18.2799	8.1116	5.2301	13.4641	7.086	1.954	2.74e-09	-1.60916	down
ENST00000358933	Known_mRNA	EDC4-201	ENSG00000038358	EDC4	16	12	12	10	18	7	8	8	2	1	4.6966	2.8372	3.6483	3.4189	4.3295	2.8391	2.2022	3.366	0.5669	0.2791	0.0472263	-1.10574	down
ENST00000361544	Known_mRNA	CDC14A-202	ENSG00000079335	CDC14A	6	6	5	6	8	0	0	0	0	0	1.7612	1.4186	1.5201	2.0513	1.9242	0	0	0	0	0	4.52e-05	-2.07526	down
ENST00000366690	Known_mRNA	RAB4A-201	ENSG00000168118	RAB4A	6	11	13	25	17	4	3	4	3	0	1.7612	2.6008	3.9523	8.5472	4.0889	1.6223	0.8258	1.683	0.8503	0	0.00073414	-1.65278	down
ENST00000366695	Known_mRNA	HIST3H2A-201	ENSG00000181218	HIST3H2A	8	15	16	16	25	3	7	4	6	1	2.3483	3.5465	4.8643	5.4702	6.0131	1.2167	1.9269	1.683	1.7006	0.2791	0.00257448	-1.4326	down
ENST00000366919	Known_mRNA	MAP3K4-202	ENSG00000085511	MAP3K4	2	8	19	13	20	0	4	0	0	1	0.5871	1.8915	5.7764	4.4445	4.8105	0	1.1011	0	0	0.2791	0.00135259	-1.74656	down
ENST00000367063	Known_mRNA	CD55-203	ENSG00000196352	CD55	3	10	9	7	6	0	0	4	2	0	0.8806	2.3643	2.7362	2.3932	1.4432	0	0	1.683	0.5669	0	0.0205084	-1.42744	down
ENST00000367064	Known_mRNA	CD55-204	ENSG00000196352	CD55	64	104	139	121	76	20	8	47	35	20	18.7863	24.5892	42.259	41.3684	18.2799	8.1116	2.2022	19.7754	9.9204	5.5828	0.00435951	-1.36915	down
ENST00000367091	Known_mRNA	FCMR-201	ENSG00000162894	FCMR	5	16	27	21	31	4	6	2	3	0	1.4677	3.783	8.2086	7.1796	7.4563	1.6223	1.6516	0.8415	0.8503	0	6.95e-05	-1.85997	down
ENST00000367242	Known_mRNA	TMEM183A-201	ENSG00000163444	TMEM183A	52	49	57	46	45	22	24	23	17	20	15.2638	11.5853	17.3292	15.7268	10.8236	8.9228	6.6065	9.6773	4.8185	5.5828	0.0448753	-0.932106	down
ENST00000369023	Known_mRNA	NSMCE4A-202	ENSG00000107672	NSMCE4A	1	11	10	18	10	3	3	2	1	0	0.2935	2.6008	3.0402	6.154	2.4053	1.2167	0.8258	0.8415	0.2834	0	0.0142652	-1.46246	down
ENST00000369762	Known_mRNA	ATP6AP1-201	ENSG00000071553	ATP6AP1	45	62	57	67	64	24	23	32	20	2	13.2091	14.659	17.3292	22.9065	15.3936	9.7339	6.3312	13.4641	5.6688	0.5583	3.04e-07	-1.43992	down
ENST00000369842	Known_mRNA	EMD-202	ENSG00000102119	EMD	15	32	7	26	29	6	5	7	9	2	4.403	7.5659	2.1281	8.8891	6.9752	2.4335	1.3764	2.9453	2.551	0.5583	0.00654638	-1.38593	down
ENST00000370651	Known_mRNA	AL135905.2-201	ENSG00000285976	AL135905.2	5	13	25	24	20	1	1	6	5	2	1.4677	3.0737	7.6005	8.2053	4.8105	0.4056	0.2753	2.5245	1.4172	0.5583	0.00117889	-1.64132	down
ENST00000371443	Known_mRNA	MRPL41-201	ENSG00000182154	MRPL41	23	46	29	26	48	3	2	5	2	3	6.7513	10.876	8.8166	8.8891	11.5452	1.2167	0.5505	2.1038	0.5669	0.8374	1.73e-12	-2.62493	down
ENST00000371579	Known_mRNA	DPP7-201	ENSG00000176978	DPP7	5	9	20	20	20	5	1	6	1	2	1.4677	2.1279	6.0804	6.8378	4.8105	2.0279	0.2753	2.5245	0.2834	0.5583	0.00243598	-1.55639	down
ENST00000371649	Known_mRNA	EDF1-203	ENSG00000107223	EDF1	23	27	18	24	25	10	7	17	7	2	6.7513	6.3837	5.4724	8.2053	6.0131	4.0558	1.9269	7.1528	1.9841	0.5583	0.00230579	-1.24533	down
ENST00000371942	Known_mRNA	REXO4-202	ENSG00000148300	REXO4	4	12	10	7	9	0	1	1	3	1	1.1741	2.8372	3.0402	2.3932	2.1647	0	0.2753	0.4208	0.8503	0.2791	0.00299979	-1.61393	down
ENST00000371974	Known_mRNA	SURF1-201	ENSG00000148290	SURF1	4	11	5	14	11	2	0	3	2	0	1.1741	2.6008	1.5201	4.7864	2.6458	0.8112	0	1.2623	0.5669	0	0.00369858	-1.59815	down
ENST00000371989	Known_mRNA	SURF4-202	ENSG00000148248	SURF4	15	21	25	26	24	6	6	13	11	3	4.403	4.9651	7.6005	8.8891	5.7726	2.4335	1.6516	5.4698	3.1178	0.8374	0.00330183	-1.23833	down
ENST00000372114	Known_mRNA	TP53RK-202	ENSG00000172315	TP53RK	11	13	11	8	11	1	5	4	3	0	3.2289	3.0737	3.3442	2.7351	2.6458	0.4056	1.3764	1.683	0.8503	0	0.00490864	-1.45566	down
ENST00000372230	Known_mRNA	SLC35C2-204	ENSG00000080189	SLC35C2	29	29	47	48	39	8	7	28	18	9	8.5125	6.8566	14.289	16.4106	9.3805	3.2446	1.9269	11.7811	5.1019	2.5122	0.0248167	-1.11413	down
ENST00000372718	Known_mRNA	SMAP2-202	ENSG00000084070	SMAP2	85	143	155	146	100	5	4	14	11	11	24.9505	33.8102	47.1233	49.9156	24.0526	2.0279	1.1011	5.8905	3.1178	3.0705	1.03e-13	-2.74772	down
ENST00000372874	Known_mRNA	ADA-201	ENSG00000196839	ADA	11	21	28	25	22	8	7	13	7	2	3.2289	4.9651	8.5126	8.5472	5.2916	3.2446	1.9269	5.4698	1.9841	0.5583	0.0029748	-1.26824	down
ENST00000372988	Known_mRNA	CCND3-202	ENSG00000112576	CCND3	9	35	37	31	56	8	5	5	11	7	2.6418	8.2752	11.2488	10.5985	13.4694	3.2446	1.3764	2.1038	3.1178	1.954	0.00401978	-1.44511	down
ENST00000372991	Known_mRNA	CCND3-203	ENSG00000112576	CCND3	9	23	25	54	31	5	5	4	8	5	2.6418	5.438	7.6005	18.4619	7.4563	2.0279	1.3764	1.683	2.2675	1.3957	0.00168588	-1.565	down
ENST00000373910	Known_mRNA	UBE2D1-201	ENSG00000072401	UBE2D1	22	76	81	93	64	1	1	2	6	1	6.4578	17.969	24.6257	31.7956	15.3936	0.4056	0.2753	0.8415	1.7006	0.2791	5.37e-16	-3.22078	down
ENST00000373930	Known_mRNA	MEGF9-201	ENSG00000106780	MEGF9	25	38	43	27	31	61	65	136	45	21	7.3384	8.9845	13.0729	9.231	7.4563	24.7404	17.8926	57.2224	12.7548	5.8619	0.0458237	0.846151	up
ENST00000373991	Known_mRNA	SCAND1-202	ENSG00000171222	SCAND1	12	23	34	18	17	1	0	6	2	4	3.5224	5.438	10.3367	6.154	4.0889	0.4056	0	2.5245	0.5669	1.1166	2.32e-05	-1.94533	down
ENST00000374338	Known_mRNA	LDLRAP1-201	ENSG00000157978	LDLRAP1	5	9	11	12	5	0	0	1	1	1	1.4677	2.1279	3.3442	4.1027	1.2026	0	0	0.4208	0.2834	0.2791	0.000192845	-1.91506	down
ENST00000375114	Known_mRNA	RALY-203	ENSG00000125970	RALY	5	5	8	14	7	0	2	3	1	0	1.4677	1.1822	2.4322	4.7864	1.6837	0	0.5505	1.2623	0.2834	0	0.00608608	-1.55545	down
ENST00000375128	Known_mRNA	XPA-201	ENSG00000136936	XPA	29	29	31	34	33	9	1	20	16	4	8.5125	6.8566	9.4247	11.6242	7.9373	3.6502	0.2753	8.4151	4.535	1.1166	0.0117731	-1.26033	down
ENST00000376745	Known_mRNA	PPP1CA-203	ENSG00000172531	PPP1CA	155	244	244	234	219	151	106	175	103	40	45.498	57.6901	74.1812	80.0018	52.6751	61.2427	29.1787	73.6318	29.1943	11.1655	3.94e-05	-0.89604	down
ENST00000376925	Known_mRNA	CST3-201	ENSG00000101439	CST3	4	67	30	246	196	5	3	10	3	2	1.1741	15.8411	9.1206	84.1044	47.143	2.0279	0.8258	4.2075	0.8503	0.5583	7.48e-06	-2.22068	down
ENST00000377194	Known_mRNA	TRIM27-201	ENSG00000204713	TRIM27	15	38	36	24	27	16	3	17	14	4	4.403	8.9845	10.9448	8.2053	6.4942	6.4893	0.8258	7.1528	3.9682	1.1166	0.0390843	-1.08882	down
ENST00000377813	Known_mRNA	RRBP1-204	ENSG00000125844	RRBP1	8	12	15	11	10	2	0	2	1	0	2.3483	2.8372	4.5603	3.7608	2.4053	0.8112	0	0.8415	0.2834	0	7.22e-06	-2.11214	down
ENST00000378466	Known_mRNA	PANK4-201	ENSG00000157881	PANK4	8	7	10	14	11	1	1	5	3	0	2.3483	1.655	3.0402	4.7864	2.6458	0.4056	0.2753	2.1038	0.8503	0	0.00308743	-1.55196	down
ENST00000378565	Known_mRNA	ITM2B-202	ENSG00000136156	ITM2B	9	106	43	341	96	8	5	14	11	4	2.6418	25.0621	13.0729	116.584	23.0904	3.2446	1.3764	5.8905	3.1178	1.1166	3.38e-05	-2.07293	down
ENST00000379888	Known_mRNA	RBM17-201	ENSG00000134453	RBM17	14	18	15	31	34	10	9	18	8	0	4.1095	4.2558	4.5603	10.5985	8.1779	4.0558	2.4774	7.5736	2.2675	0	0.0396396	-1.10176	down
ENST00000380113	Known_mRNA	ITPA-201	ENSG00000125877	ITPA	24	49	46	53	56	30	14	30	27	6	7.0448	11.5853	13.985	18.1201	13.4694	12.1674	3.8538	12.6226	7.6529	1.6748	0.0260404	-0.948261	down
ENST00000380325	Known_mRNA	MRPS26-201	ENSG00000125901	MRPS26	9	18	17	19	19	1	1	8	5	3	2.6418	4.2558	5.1684	6.4959	4.57	0.4056	0.2753	3.366	1.4172	0.8374	0.00110224	-1.55487	down
ENST00000380542	Known_mRNA	NAP1L4-201	ENSG00000205531	NAP1L4	13	24	19	19	20	7	6	11	3	5	3.816	5.6744	5.7764	6.4959	4.8105	2.8391	1.6516	4.6283	0.8503	1.3957	0.00448327	-1.25777	down
ENST00000380749	Known_mRNA	HMGN1-204	ENSG00000205581	HMGN1	7	45	41	54	46	1	7	8	2	5	2.0547	10.6396	12.4649	18.4619	11.0642	0.4056	1.9269	3.366	0.5669	1.3957	9.4e-05	-1.88597	down
ENST00000381140	Known_mRNA	GTF3A-201	ENSG00000122034	GTF3A	29	81	92	84	96	15	14	17	17	4	8.5125	19.1512	27.97	28.7186	23.0904	6.0837	3.8538	7.1528	4.8185	1.1166	1.82e-10	-2.0941	down
ENST00000381192	Known_mRNA	CD99-205	ENSG00000002586	CD99	319	378	469	350	445	347	235	299	293	79	93.6378	89.3723	142.586	119.661	107.034	140.737	64.6886	125.805	83.048	22.0519	0.0271167	-0.605451	down
ENST00000381342	Known_mRNA	SNRPB-201	ENSG00000125835	SNRPB	86	156	134	151	171	94	94	76	67	24	25.244	36.8838	40.7389	51.6251	41.1299	38.1246	25.8754	31.9772	18.9905	6.6993	0.00178181	-0.890481	down
ENST00000381588	Known_mRNA	RNF6-203	ENSG00000127870	RNF6	13	16	24	13	20	14	6	5	5	3	3.816	3.783	7.2965	4.4445	4.8105	5.6781	1.6516	2.1038	1.4172	0.8374	0.037894	-1.08982	down
ENST00000382264	Known_mRNA	IFNAR2-204	ENSG00000159110	IFNAR2	2	16	16	15	11	4	2	2	1	1	0.5871	3.783	4.8643	5.1283	2.6458	1.6223	0.5505	0.8415	0.2834	0.2791	0.00230579	-1.61706	down
ENST00000382374	Known_mRNA	MICU2-201	ENSG00000165487	MICU2	13	19	21	26	23	12	10	12	8	2	3.816	4.4923	6.3844	8.8891	5.5321	4.867	2.7527	5.049	2.2675	0.5583	0.0241023	-1.03356	down
ENST00000383775	Known_mRNA	DPH3-202	ENSG00000154813	DPH3	17	23	27	23	15	55	39	82	28	15	4.9901	5.438	8.2086	7.8634	3.6079	22.3069	10.7355	34.5018	7.9363	4.1871	0.0360956	0.893316	up
ENST00000389629	Known_mRNA	RTF1-201	ENSG00000137815	RTF1	32	68	51	44	56	25	10	31	21	6	9.3931	16.0776	15.5051	15.0431	13.4694	10.1395	2.7527	13.0434	5.9522	1.6748	0.000561934	-1.24891	down
ENST00000389805	Known_mRNA	SQSTM1-202	ENSG00000161011	SQSTM1	57	105	108	82	99	15	12	15	11	3	16.7315	24.8256	32.8343	28.0348	23.812	6.0837	3.3032	6.3113	3.1178	0.8374	2.88e-23	-2.66831	down
ENST00000391865	Known_mRNA	GUK1-210	ENSG00000143774	GUK1	44	298	220	275	211	16	11	13	17	28	12.9156	70.4576	66.8847	94.0192	50.7509	6.4893	3.028	5.4698	4.8185	7.8159	6.93e-05	-1.94731	down
ENST00000393892	Known_mRNA	CNP-202	ENSG00000173786	CNP	8	7	11	9	9	1	1	4	1	3	2.3483	1.655	3.3442	3.077	2.1647	0.4056	0.2753	1.683	0.2834	0.8374	0.0155134	-1.38297	down
ENST00000394765	Known_mRNA	UBXN6-202	ENSG00000167671	UBXN6	4	5	4	8	7	1	1	0	1	1	1.1741	1.1822	1.2161	2.7351	1.6837	0.4056	0.2753	0	0.2834	0.2791	0.0205456	-1.43575	down
ENST00000395456	Known_mRNA	LAT-203	ENSG00000213658	LAT	52	44	43	46	61	32	29	23	29	12	15.2638	10.4031	13.0729	15.7268	14.6721	12.9786	7.9828	9.6773	8.2198	3.3497	0.0283881	-0.838843	down
ENST00000396388	Known_mRNA	TSEN34-203	ENSG00000170892	TSEN34	37	134	118	126	96	4	6	20	3	5	10.8608	31.6823	35.8745	43.0779	23.0904	1.6223	1.6516	8.4151	0.8503	1.3957	1.02e-12	-2.75364	down
ENST00000397041	Known_mRNA	ATP2A3-205	ENSG00000074370	ATP2A3	5	8	12	18	22	1	3	2	6	2	1.4677	1.8915	3.6483	6.154	5.2916	0.4056	0.8258	0.8415	1.7006	0.5583	0.0187664	-1.37016	down
ENST00000397356	Known_mRNA	HAGH-202	ENSG00000063854	HAGH	30	51	45	57	53	3	1	2	0	3	8.8061	12.0582	13.681	19.4876	12.7479	1.2167	0.2753	0.8415	0	0.8374	6.59e-21	-3.38558	down
ENST00000397375	Known_mRNA	MRPS34-202	ENSG00000074071	MRPS34	23	54	58	43	65	8	5	12	5	0	6.7513	12.7675	17.6332	14.7012	15.6342	3.2446	1.3764	5.049	1.4172	0	8.91e-13	-2.47344	down
ENST00000397604	Known_mRNA	RNH1-203	ENSG00000023191	RNH1	14	66	26	66	56	8	6	13	6	3	4.1095	15.6047	7.9046	22.5646	13.4694	3.2446	1.6516	5.4698	1.7006	0.8374	3.47e-06	-1.9746	down
ENST00000397615	Known_mRNA	RNH1-205	ENSG00000023191	RNH1	2	13	17	23	22	8	4	0	1	2	0.5871	3.0737	5.1684	7.8634	5.2916	3.2446	1.1011	0	0.2834	0.5583	0.0425531	-1.32627	down
ENST00000397850	Known_mRNA	ITGB2-205	ENSG00000160255	ITGB2	31	49	63	131	58	10	2	18	13	6	9.0996	11.5853	19.1533	44.7873	13.9505	4.0558	0.5505	7.5736	3.6847	1.6748	1.27e-05	-1.93719	down
ENST00000397860	Known_mRNA	MBP-205	ENSG00000197971	MBP	9	64	58	131	90	3	1	2	3	2	2.6418	15.1318	17.6332	44.7873	21.6473	1.2167	0.2753	0.8415	0.8503	0.5583	5.9e-11	-2.84949	down
ENST00000397901	Known_mRNA	CHMP1A-201	ENSG00000131165	CHMP1A	52	76	93	88	68	18	12	49	22	16	15.2638	17.969	28.274	30.0861	16.3557	7.3005	3.3032	20.6169	6.2357	4.4662	0.000801651	-1.34026	down
ENST00000398733	Known_mRNA	UBE2D2-202	ENSG00000131508	UBE2D2	25	22	51	48	40	15	15	23	18	5	7.3384	5.2016	15.5051	16.4106	9.621	6.0837	4.1291	9.6773	5.1019	1.3957	0.00729922	-1.09444	down
ENST00000398782	Known_mRNA	RRBP1-205	ENSG00000125844	RRBP1	9	14	26	15	24	5	3	5	6	2	2.6418	3.3101	7.9046	5.1283	5.7726	2.0279	0.8258	2.1038	1.7006	0.5583	0.000563689	-1.54391	down
ENST00000402752	Known_mRNA	RANBP1-202	ENSG00000099901	RANBP1	4	21	26	28	21	1	2	2	2	0	1.1741	4.9651	7.9046	9.5729	5.051	0.4056	0.5505	0.8415	0.5669	0	3.13e-07	-2.33014	down
ENST00000403027	Known_mRNA	CNOT8-202	ENSG00000155508	CNOT8	7	9	11	8	14	0	1	3	5	2	2.0547	2.1279	3.3442	2.7351	3.3674	0	0.2753	1.2623	1.4172	0.5583	0.0162938	-1.37689	down
ENST00000406297	Known_mRNA	AAK1-201	ENSG00000115977	AAK1	18	64	38	37	55	19	8	19	12	4	5.2836	15.1318	11.5528	12.6498	13.2289	7.706	2.2022	7.9943	3.4013	1.1166	0.000265714	-1.45984	down
ENST00000406921	Known_mRNA	ITSN2-203	ENSG00000198399	ITSN2	19	19	22	21	19	7	7	16	3	6	5.5772	4.4923	6.6885	7.1796	4.57	2.8391	1.9269	6.7321	0.8503	1.6748	0.0219862	-1.10147	down
ENST00000407422	Known_mRNA	SMARCB1-204	ENSG00000099956	SMARCB1	11	12	17	18	19	2	2	2	3	1	3.2289	2.8372	5.1684	6.154	4.57	0.8112	0.5505	0.8415	0.8503	0.2791	1.86e-06	-2.06054	down
ENST00000407559	Known_mRNA	WDR60-202	ENSG00000126870	WDR60	9	16	18	17	22	9	0	7	4	0	2.6418	3.783	5.4724	5.8121	5.2916	3.6502	0	2.9453	1.1338	0	0.00170867	-1.52156	down
ENST00000411510	Known_mRNA	NCOR1-206	ENSG00000141027	NCOR1	4	7	14	16	12	2	3	5	3	0	1.1741	1.655	4.2563	5.4702	2.8863	0.8112	0.8258	2.1038	0.8503	0	0.0152669	-1.37937	down
ENST00000416614	Known_mRNA	NOP14-203	ENSG00000087269	NOP14	9	19	12	11	12	3	1	4	5	5	2.6418	4.4923	3.6483	3.7608	2.8863	1.2167	0.2753	1.683	1.4172	1.3957	0.0499632	-1.19098	down
ENST00000417626	Known_mRNA	IFRD2-202	ENSG00000214706	IFRD2	12	13	15	13	22	1	3	1	0	6	3.5224	3.0737	4.5603	4.4445	5.2916	0.4056	0.8258	0.4208	0	1.6748	0.0038145	-1.55674	down
ENST00000418194	Known_mRNA	SP3-203	ENSG00000172845	SP3	9	13	16	22	12	1	0	6	0	3	2.6418	3.0737	4.8643	7.5215	2.8863	0.4056	0	2.5245	0	0.8374	0.000347284	-1.782	down
ENST00000418577	Known_mRNA	CYB561D2-202	ENSG00000114395	CYB561D2	9	21	17	13	17	4	8	8	5	2	2.6418	4.9651	5.1684	4.4445	4.0889	1.6223	2.2022	3.366	1.4172	0.5583	0.0191528	-1.18385	down
ENST00000420627	Known_mRNA	FLNA-205	ENSG00000196924	FLNA	28	16	22	24	26	2	1	6	6	2	8.219	3.783	6.6885	8.2053	6.2537	0.8112	0.2753	2.5245	1.7006	0.5583	3.21e-07	-2.06765	down
ENST00000421351	Known_mRNA	PERP-201	ENSG00000112378	PERP	4	17	16	14	13	1	3	2	1	1	1.1741	4.0194	4.8643	4.7864	3.1268	0.4056	0.8258	0.8415	0.2834	0.2791	7.42e-05	-1.89975	down
ENST00000422982	Known_mRNA	ANXA11-203	ENSG00000122359	ANXA11	4	13	11	31	13	0	2	1	1	1	1.1741	3.0737	3.3442	10.5985	3.1268	0	0.5505	0.4208	0.2834	0.2791	4.97e-05	-2.02311	down
ENST00000425346	Known_mRNA	CYB561D2-205	ENSG00000114395	CYB561D2	47	60	54	57	61	33	28	48	37	5	13.7962	14.1861	16.4172	19.4876	14.6721	13.3842	7.7076	20.1962	10.4873	1.3957	0.0191969	-0.837153	down
ENST00000425753	Known_mRNA	TSTA3-201	ENSG00000104522	TSTA3	93	107	118	67	148	38	49	54	63	27	27.2988	25.2985	35.8745	22.9065	35.5978	15.4121	13.4883	22.7207	17.8567	7.5367	0.0219862	-0.939048	down
ENST00000429299	Known_mRNA	LTB-210	ENSG00000227507	LTB	44	197	201	179	190	11	3	9	3	2	12.9156	46.5776	61.1083	61.1979	45.6998	4.4614	0.8258	3.7868	0.8503	0.5583	3.77e-23	-3.60584	down
ENST00000438075	Known_mRNA	LST1-217	ENSG00000204482	LST1	117	135	125	126	158	293	168	493	177	124	34.3436	31.9187	38.0027	43.0779	38.003	118.835	46.2454	207.431	50.1689	34.6132	0.0200852	0.859149	up
ENST00000441972	Known_mRNA	PIK3IP1-203	ENSG00000100100	PIK3IP1	41	34	40	28	53	28	27	22	22	2	12.035	8.0388	12.1609	9.5729	12.7479	11.3563	7.4323	9.2566	6.2357	0.5583	0.0491891	-0.868968	down
ENST00000443566	Known_mRNA	FNBP1-203	ENSG00000187239	FNBP1	56	98	95	72	101	29	48	59	22	11	16.438	23.1706	28.882	24.6159	24.2931	11.7618	13.213	24.8244	6.2357	3.0705	8.49e-05	-1.20407	down
ENST00000444115	Known_mRNA	SHISA5-210	ENSG00000164054	SHISA5	16	23	27	17	33	15	8	10	9	3	4.6966	5.438	8.2086	5.8121	7.9373	6.0837	2.2022	4.2075	2.551	0.8374	0.0068809	-1.14067	down
ENST00000446745	Known_mRNA	LTB-211	ENSG00000227507	LTB	43	101	117	94	112	3	1	4	3	2	12.622	23.8799	35.5705	32.1375	26.9389	1.2167	0.2753	1.683	0.8503	0.5583	1.77e-29	-3.86979	down
ENST00000450053	Known_mRNA	NBEAL2-205	ENSG00000160796	NBEAL2	3	16	9	23	12	0	5	4	0	0	0.8806	3.783	2.7362	7.8634	2.8863	0	1.3764	1.683	0	0	0.00596786	-1.57604	down
ENST00000451315	Known_mRNA	NOL7-202	ENSG00000225921	NOL7	44	84	77	53	88	10	8	26	13	15	12.9156	19.8605	23.4096	18.1201	21.1662	4.0558	2.2022	10.9396	3.6847	4.1871	3.91e-05	-1.65486	down
ENST00000453766	Known_mRNA	ARL6IP4-210	ENSG00000182196	ARL6IP4	15	23	27	24	23	6	2	15	10	1	4.403	5.438	8.2086	8.2053	5.5321	2.4335	0.5505	6.3113	2.8344	0.2791	0.00235643	-1.37745	down
ENST00000454376	Known_mRNA	PRMT1-202	ENSG00000126457	PRMT1	9	9	7	11	12	3	4	3	2	1	2.6418	2.1279	2.1281	3.7608	2.8863	1.2167	1.1011	1.2623	0.5669	0.2791	0.0172019	-1.32757	down
ENST00000456496	Known_mRNA	ATP6V0E2-203	ENSG00000171130	ATP6V0E2	6	18	9	18	25	7	1	6	4	2	1.7612	4.2558	2.7362	6.154	6.0131	2.8391	0.2753	2.5245	1.1338	0.5583	0.014013	-1.34863	down
ENST00000481195	Known_mRNA	PPP2CA-203	ENSG00000113575	PPP2CA	31	58	76	76	68	13	31	43	21	7	9.0996	13.7132	23.1056	25.9835	16.3557	5.2725	8.5334	18.0924	5.9522	1.954	0.00223826	-1.21649	down
ENST00000494426	Known_mRNA	CLIC3-203	ENSG00000169583	CLIC3	15	33	90	28	48	2	0	1	3	0	4.403	7.8023	27.3619	9.5729	11.5452	0.8112	0	0.4208	0.8503	0	1.69e-12	-2.99931	down
ENST00000499247	Known_mRNA	TOB1-202	ENSG00000141232	TOB1	17	11	27	27	23	9	12	12	4	4	4.9901	2.6008	8.2086	9.231	5.5321	3.6502	3.3032	5.049	1.1338	1.1166	0.0248167	-1.09948	down
ENST00000502492	Known_mRNA	SNF8-202	ENSG00000159210	SNF8	16	33	45	34	40	5	5	7	8	3	4.6966	7.8023	13.681	11.6242	9.621	2.0279	1.3764	2.9453	2.2675	0.8374	1.65e-08	-2.04549	down
ENST00000505224	Known_mRNA	DEK-204	ENSG00000124795	DEK	7	29	14	14	30	4	2	0	2	2	2.0547	6.8566	4.2563	4.7864	7.2158	1.6223	0.5505	0	0.5669	0.5583	2.4e-05	-1.9935	down
ENST00000508775	Known_mRNA	RNASET2-210	ENSG00000026297	RNASET2	97	265	250	204	131	44	50	66	32	15	28.4729	62.6552	76.0053	69.7451	31.5088	17.8455	13.7635	27.7697	9.0701	4.1871	7.24e-10	-1.91434	down
ENST00000511725	Known_mRNA	UBE2D2-208	ENSG00000131508	UBE2D2	29	32	38	33	30	10	8	13	10	3	8.5125	7.5659	11.5528	11.2823	7.2158	4.0558	2.2022	5.4698	2.8344	0.8374	6.64e-07	-1.62897	down
ENST00000515770	Known_mRNA	DEK-208	ENSG00000124795	DEK	7	25	20	26	27	8	4	10	4	3	2.0547	5.9109	6.0804	8.8891	6.4942	3.2446	1.1011	4.2075	1.1338	0.8374	0.00185574	-1.42726	down
ENST00000521381	Known_mRNA	PIK3R1-211	ENSG00000145675	PIK3R1	8	21	24	29	34	7	3	3	4	0	2.3483	4.9651	7.2965	9.9147	8.1779	2.8391	0.8258	1.2623	1.1338	0	3e-06	-2.01059	down
ENST00000521389	Known_mRNA	RNF130-205	ENSG00000113269	RNF130	65	127	88	184	78	11	10	28	22	8	19.0798	30.0272	26.7539	62.9074	18.761	4.4614	2.7527	11.7811	6.2357	2.2331	1.3e-08	-2.15447	down
ENST00000528498	Known_mRNA	RDX-204	ENSG00000137710	RDX	4	19	14	21	20	1	2	2	0	1	1.1741	4.4923	4.2563	7.1796	4.8105	0.4056	0.5505	0.8415	0	0.2791	2.37e-06	-2.20039	down
ENST00000532829	Known_mRNA	FTH1-208	ENSG00000167996	FTH1	14	30	47	54	36	0	3	5	1	1	4.1095	7.093	14.289	18.4619	8.6589	0	0.8258	2.1038	0.2834	0.2791	8.92e-12	-2.78993	down
ENST00000543566	Known_mRNA	ARL6IP4-220	ENSG00000182196	ARL6IP4	14	11	21	24	20	3	0	9	4	2	4.1095	2.6008	6.3844	8.2053	4.8105	1.2167	0	3.7868	1.1338	0.5583	0.000249472	-1.68513	down
ENST00000544301	Known_mRNA	VIM-209	ENSG00000026025	VIM	47	88	100	124	88	0	0	17	14	5	13.7962	20.8063	30.4021	42.3941	21.1662	0	0	7.1528	3.9682	1.3957	0.000120242	-1.95633	down
ENST00000546455	Known_mRNA	PCED1B-202	ENSG00000179715	PCED1B	7	5	16	12	18	4	5	2	3	2	2.0547	1.1822	4.8643	4.1027	4.3295	1.6223	1.3764	0.8415	0.8503	0.5583	0.0294603	-1.26537	down
ENST00000553139	Known_mRNA	OSBPL8-217	ENSG00000091039	OSBPL8	4	20	26	22	40	3	1	10	4	1	1.1741	4.7287	7.9046	7.5215	9.621	1.2167	0.2753	4.2075	1.1338	0.2791	0.000965682	-1.68105	down
ENST00000553851	Known_mRNA	PRAF2-202	ENSG00000243279	PRAF2	6	14	8	12	18	2	1	1	2	3	1.7612	3.3101	2.4322	4.1027	4.3295	0.8112	0.2753	0.4208	0.5669	0.8374	0.00104484	-1.66624	down
ENST00000567991	Known_mRNA	ADGRG3-205	ENSG00000182885	ADGRG3	12	10	19	12	16	39	31	85	24	11	3.5224	2.3643	5.7764	4.1027	3.8484	15.8176	8.5334	35.764	6.8026	3.0705	0.00484235	1.17793	up
ENST00000572195	Known_mRNA	OVCA2-201	ENSG00000262664	OVCA2	28	28	28	17	44	3	2	4	2	2	8.219	6.6202	8.5126	5.8121	10.5831	1.2167	0.5505	1.683	0.5669	0.5583	1.38e-11	-2.56876	down
ENST00000577571	Known_mRNA	RASSF5-201	ENSG00000266094	RASSF5	16	18	33	39	24	6	2	10	11	3	4.6966	4.2558	10.0327	13.3336	5.7726	2.4335	0.5505	4.2075	3.1178	0.8374	0.000895615	-1.51014	down
ENST00000578552	Known_mRNA	GPS1-208	ENSG00000169727	GPS1	17	10	19	26	22	6	3	8	6	4	4.9901	2.3643	5.7764	8.8891	5.2916	2.4335	0.8258	3.366	1.7006	1.1166	0.00262892	-1.37515	down
ENST00000589097	Known_mRNA	PLEKHJ1-211	ENSG00000104886	PLEKHJ1	7	21	25	18	19	5	2	14	5	2	2.0547	4.9651	7.6005	6.154	4.57	2.0279	0.5505	5.8905	1.4172	0.5583	0.0171272	-1.27167	down
ENST00000595636	Known_mRNA	GMFG-204	ENSG00000130755	GMFG	5	7	5	6	6	60	14	33	10	8	1.4677	1.655	1.5201	2.0513	1.4432	24.3348	3.8538	13.8849	2.8344	2.2331	0.00230579	1.49241	up
ENST00000596148	Known_mRNA	TRAPPC5-204	ENSG00000181029	TRAPPC5	5	99	66	79	57	1	2	1	2	0	1.4677	23.407	20.0654	27.0091	13.71	0.4056	0.5505	0.4208	0.5669	0	3.25e-11	-2.94046	down
ENST00000602845	Known_mRNA	NCBP2-AS2-201	ENSG00000270170	NCBP2-AS2	2	28	26	27	23	1	2	4	0	1	0.5871	6.6202	7.9046	9.231	5.5321	0.4056	0.5505	1.683	0	0.2791	1.41e-05	-2.1145	down
ENST00000610817	Known_mRNA	FLNA-218	ENSG00000196924	FLNA	12	17	24	22	23	11	4	4	4	1	3.5224	4.0194	7.2965	7.5215	5.5321	4.4614	1.1011	1.683	1.1338	0.2791	0.000163344	-1.59529	down
ENST00000611653	Known_mRNA	GPX4-210	ENSG00000167468	GPX4	198	304	204	232	340	150	94	246	128	55	58.12	71.8762	62.0203	79.318	81.7787	60.8371	25.8754	103.505	36.2803	15.3526	0.0179269	-0.833596	down
ENST00000613478	Known_mRNA	CISD3-204	ENSG00000277972	CISD3	12	22	28	15	19	9	7	13	8	1	3.5224	5.2016	8.5126	5.1283	4.57	3.6502	1.9269	5.4698	2.2675	0.2791	0.0202475	-1.11265	down
ENST00000615234	Known_mRNA	POLR2E-213	ENSG00000099817	POLR2E	46	58	52	102	85	21	28	36	28	12	13.5026	13.7132	15.8091	34.8726	20.4447	8.5172	7.7076	15.1471	7.9363	3.3497	0.000691857	-1.22346	down
ENST00000615656	Known_mRNA	TARSL2-207	ENSG00000185418	TARSL2	1	6	7	5	10	1	0	3	0	0	0.2935	1.4186	2.1281	1.7094	2.4053	0.4056	0	1.2623	0	0	0.0292152	-1.40334	down
ENST00000616640	Known_mRNA	RPP38-207	ENSG00000152464	RPP38	5	6	4	12	7	0	0	3	0	2	1.4677	1.4186	1.2161	4.1027	1.6837	0	0	1.2623	0	0.5583	0.0217224	-1.42765	down
ENST00000618156	Known_mRNA	PPP1R2-206	ENSG00000184203	PPP1R2	141	181	245	261	230	149	118	184	121	52	41.3885	42.7947	74.4852	89.2327	55.3209	60.4315	32.4819	77.4186	34.2963	14.5152	0.0176474	-0.68948	down
ENST00000621136	Known_mRNA	SYNRG-229	ENSG00000275066	SYNRG	18	26	11	19	25	12	2	11	9	3	5.2836	6.1473	3.3442	6.4959	6.0131	4.867	0.5505	4.6283	2.551	0.8374	0.0444125	-1.10981	down
ENST00000621333	Known_mRNA	BCL6-211	ENSG00000113916	BCL6	21	34	18	16	22	77	50	127	39	19	6.1642	8.0388	5.4724	5.4702	5.2916	31.2297	13.7635	53.4357	11.0542	5.3036	0.00150481	1.21332	up
ENST00000636766	Known_mRNA	AC138894.1-211	ENSG00000261832	AC138894.1	12	19	19	27	23	6	4	10	5	2	3.5224	4.4923	5.7764	9.231	5.5321	2.4335	1.1011	4.2075	1.4172	0.5583	0.000275797	-1.51425	down
ENST00000643579	Known_mRNA	TPM4-219	ENSG00000167460	TPM4	15	14	16	17	17	4	0	7	7	3	4.403	3.3101	4.8643	5.8121	4.0889	1.6223	0	2.9453	1.9841	0.8374	0.00299979	-1.41533	down
ENST00000647561	Known_mRNA	NDUFV1-229	ENSG00000167792	NDUFV1	49	68	91	65	62	36	14	50	31	4	14.3832	16.0776	27.6659	22.2227	14.9126	14.6009	3.8538	21.0377	8.7866	1.1166	0.00211009	-1.18666	down
ENST00000648046	Known_mRNA	GRB2-212	ENSG00000177885	GRB2	32	93	118	111	103	17	10	33	12	6	9.3931	21.9884	35.8745	37.9495	24.7741	6.8949	2.7527	13.8849	3.4013	1.6748	4.48e-09	-2.09087	down
ENST00000648473	Known_mRNA	KDM5B-220	ENSG00000117139	KDM5B	7	6	5	8	6	0	0	1	0	0	2.0547	1.4186	1.5201	2.7351	1.4432	0	0	0.4208	0	0	0.000154124	-1.96351	down
ENST00000649668	Known_mRNA	BLCAP-215	ENSG00000166619	BLCAP	27	35	36	41	49	30	25	22	18	6	7.9255	8.2752	10.9448	14.0174	11.7858	12.1674	6.8818	9.2566	5.1019	1.6748	0.0450223	-0.805983	down
ENST00000650265	Known_mRNA	EPB41-241	ENSG00000159023	EPB41	6	16	17	13	11	0	0	1	0	0	1.7612	3.783	5.1684	4.4445	2.6458	0	0	0.4208	0	0	1.43e-08	-2.59775	down
ENST00000650354	Known_mRNA	APPL1-209	ENSG00000157500	APPL1	19	36	24	31	27	8	15	9	11	4	5.5772	8.5117	7.2965	10.5985	6.4942	3.2446	4.1291	3.7868	3.1178	1.1166	0.00213951	-1.26211	down
ONT.10444.1	New_mRNA	ONT.10444.1	ENSG00000144909	OSBPL11	23	34	20	19	31	16	8	19	8	5	6.7513	8.0388	6.0804	6.4959	7.4563	6.4893	2.2022	7.9943	2.2675	1.3957	0.0287572	-1.00941	down
ONT.10544.2	New_mRNA	ONT.10544.2	ENSG00000186432	KPNA4	4	12	13	8	16	0	2	0	0	1	1.1741	2.8372	3.9523	2.7351	3.8484	0	0.5505	0	0	0.2791	1.5e-05	-2.11717	down
ONT.10599.3	New_mRNA	ONT.10599.3	ENSG00000114331	ACAP2	10	48	40	65	41	10	7	13	5	4	2.9354	11.3489	12.1609	22.2227	9.8615	4.0558	1.9269	5.4698	1.4172	1.1166	3.38e-05	-1.7864	down
ONT.10706.1	New_mRNA	ONT.10706.1	ONT.10706	ONT.10706	1	3	1	3	1	8	10	8	7	4	0.2935	0.7093	0.304	1.0257	0.2405	3.2446	2.7527	3.366	1.9841	1.1166	0.030188	1.32668	up
ONT.10882.7	New_mRNA	ONT.10882.7	ENSG00000137462	TLR2	6	19	25	38	32	4	1	5	7	0	1.7612	4.4923	7.6005	12.9917	7.6968	1.6223	0.2753	2.1038	1.9841	0	9.66e-05	-1.86779	down
ONT.10969.2	New_mRNA	ONT.10969.2	ENSG00000174125	TLR1	38	35	40	27	36	91	59	113	41	24	11.1543	8.2752	12.1609	9.231	8.6589	36.9078	16.241	47.5451	11.621	6.6993	0.0361623	0.784937	up
ONT.11434.1	New_mRNA	ONT.11434.1	ENSG00000283782	AC116366.3	24	63	69	24	56	5	8	15	6	12	7.0448	14.8954	20.9775	8.2053	13.4694	2.0279	2.2022	6.3113	1.7006	3.3497	0.00244532	-1.50258	down
ONT.11585.2	New_mRNA	ONT.11585.2	ENSG00000161011	SQSTM1	7	9	8	3	8	0	0	0	1	0	2.0547	2.1279	2.4322	1.0257	1.9242	0	0	0	0.2834	0	9.4e-05	-2.00483	down
ONT.11585.3	New_mRNA	ONT.11585.3	ENSG00000161011	SQSTM1	4	9	10	8	8	0	0	1	2	0	1.1741	2.1279	3.0402	2.7351	1.9242	0	0	0.4208	0.5669	0	0.000258076	-1.88676	down
ONT.11830.5	New_mRNA	ONT.11830.5	ENSG00000113648	H2AFY	13	30	28	36	23	12	2	17	11	1	3.816	7.093	8.5126	12.308	5.5321	4.867	0.5505	7.1528	3.1178	0.2791	0.014392	-1.26594	down
ONT.11830.6	New_mRNA	ONT.11830.6	ENSG00000113648	H2AFY	15	40	28	31	25	12	7	20	9	8	4.403	9.4574	8.5126	10.5985	6.0131	4.867	1.9269	8.4151	2.551	2.2331	0.0413349	-1.03706	down
ONT.11956.3	New_mRNA	ONT.11956.3	ENSG00000160883	HK3	9	40	37	65	52	2	0	12	9	4	2.6418	9.4574	11.2488	22.2227	12.5073	0.8112	0	5.049	2.551	1.1166	0.00160263	-1.68322	down
ONT.11984.1	New_mRNA	ONT.11984.1	ONT.11984	ONT.11984	10	18	26	19	14	6	7	13	6	2	2.9354	4.2558	7.9046	6.4959	3.3674	2.4335	1.9269	5.4698	1.7006	0.5583	0.0361607	-1.09556	down
ONT.12028.2	New_mRNA	ONT.12028.2	ENSG00000007944	MYLIP	9	7	31	24	15	1	0	4	1	0	2.6418	1.655	9.4247	8.2053	3.6079	0.4056	0	1.683	0.2834	0	3e-06	-2.22017	down
ONT.12111.10	New_mRNA	ONT.12111.10	ENSG00000204482	LST1	30	38	47	40	51	94	71	155	54	41	8.8061	8.9845	14.289	13.6755	12.2668	38.1246	19.5442	65.2168	15.3058	11.4447	0.00527699	0.938277	up
ONT.1269.4	New_mRNA	ONT.1269.4	ENSG00000162747	FCGR3B	40	68	70	54	56	134	130	137	72	60	11.7414	16.0776	21.2815	18.4619	13.4694	54.3478	35.7852	57.6432	20.4077	16.7483	0.0068809	0.880544	up
ONT.12985.4	New_mRNA	ONT.12985.4	ONT.12985	ONT.12985	9	37	47	29	19	12	1	6	5	2	2.6418	8.7481	14.289	9.9147	4.57	4.867	0.2753	2.5245	1.4172	0.5583	0.000540865	-1.6868	down
ONT.12992.5	New_mRNA	ONT.12992.5	ENSG00000158517	NCF1	6	23	29	32	17	2	0	3	1	1	1.7612	5.438	8.8166	10.9404	4.0889	0.8112	0	1.2623	0.2834	0.2791	1.04e-07	-2.39107	down
ONT.13237.1	New_mRNA	ONT.13237.1	ENSG00000002822	MAD1L1	10	18	30	16	28	11	11	12	7	1	2.9354	4.2558	9.1206	5.4702	6.7347	4.4614	3.028	5.049	1.9841	0.2791	0.0361623	-1.05802	down
ONT.13396.1	New_mRNA	ONT.13396.1	ONT.13396	ONT.13396	21	49	45	64	51	12	6	14	13	7	6.1642	11.5853	13.681	21.8808	12.2668	4.867	1.6516	5.8905	3.6847	1.954	7.44e-06	-1.69289	down
ONT.13438.2	New_mRNA	ONT.13438.2	ONT.13438	ONT.13438	21	16	24	20	28	0	1	3	3	0	6.1642	3.783	7.2965	6.8378	6.7347	0	0.2753	1.2623	0.8503	0	2.32e-11	-2.68767	down
ONT.13486.10	New_mRNA	ONT.13486.10	ENSG00000105835	NAMPT	16	29	29	19	40	57	84	106	43	17	4.6966	6.8566	8.8166	6.4959	9.621	23.1181	23.1227	44.5998	12.1879	4.7454	0.00464786	1.04131	up
ONT.13717.5	New_mRNA	ONT.13717.5	ENSG00000104388	RAB2A	23	48	35	42	57	15	8	20	13	12	6.7513	11.3489	10.6407	14.3593	13.71	6.0837	2.2022	8.4151	3.6847	3.3497	0.00379898	-1.22119	down
ONT.13874.1	Known_lncRNA	ENST00000518481(AC100810.1-203/Ensembl),NONHSAT124682.2(-/NONCODE)	ONT.13874	ENSG00000253982(AC100810.1/Ensembl),NONHSAG049366.3(-/NONCODE)	14	21	23	14	42	4	2	4	8	6	4.1095	4.9651	6.9925	4.7864	10.1021	1.6223	0.5505	1.683	2.2675	1.6748	0.00492851	-1.43955	down
ONT.139.4	New_mRNA	ONT.139.4	ENSG00000130775	THEMIS2	20	18	30	21	24	46	44	71	40	18	5.8707	4.2558	9.1206	7.1796	5.7726	18.6567	12.1119	29.8735	11.3376	5.0245	0.0103515	0.87796	up
ONT.14206.3	Known_lncRNA	NONHSAT131633.2(-/NONCODE),NONHSAT131634.2(-/NONCODE),NONHSAT131636.2(-/NONCODE)	ONT.14206	NONHSAG052454.3(-/NONCODE),NONHSAG052454.3(-/NONCODE),NONHSAG052454.3(-/NONCODE)	14	17	14	22	25	11	11	8	6	3	4.1095	4.0194	4.2563	7.5215	6.0131	4.4614	3.028	3.366	1.7006	0.8374	0.0448753	-1.01633	down
ONT.14309.3	New_mRNA	ONT.14309.3	ENSG00000136867	SLC31A2	23	17	20	17	20	8	1	9	6	5	6.7513	4.0194	6.0804	5.8121	4.8105	3.2446	0.2753	3.7868	1.7006	1.3957	0.00309209	-1.34344	down
ONT.14645.1	New_mRNA	ONT.14645.1	ENSG00000187239	FNBP1	84	144	111	82	100	36	23	63	35	19	24.657	34.0466	33.7464	28.0348	24.0526	14.6009	6.3312	26.5075	9.9204	5.3036	3.31e-05	-1.34548	down
ONT.14753.1	New_mRNA	ONT.14753.1	ENSG00000067992	PDK3	5	6	18	4	11	4	0	4	2	0	1.4677	1.4186	5.4724	1.3676	2.6458	1.6223	0	1.683	0.5669	0	0.0454888	-1.30449	down
ONT.15111.2	New_mRNA	ONT.15111.2	ENSG00000185825	BCAP31	14	9	17	23	14	5	4	10	7	1	4.1095	2.1279	5.1684	7.8634	3.3674	2.0279	1.1011	4.2075	1.9841	0.2791	0.0276606	-1.18162	down
ONT.1635.5	New_mRNA	ONT.1635.5	ENSG00000012779	ALOX5	18	9	14	17	14	5	1	7	3	5	5.2836	2.1279	4.2563	5.8121	3.3674	2.0279	0.2753	2.9453	0.8503	1.3957	0.0217052	-1.2587	down
ONT.1769.1	New_mRNA	ONT.1769.1	ENSG00000107872	FBXL15	4	7	4	4	13	1	0	0	0	0	1.1741	1.655	1.2161	1.3676	3.1268	0.4056	0	0	0	0	0.000506417	-1.85798	down
ONT.209.4	New_mRNA	ONT.209.4	ENSG00000084070	SMAP2	14	10	11	4	6	0	2	0	1	0	4.1095	2.3643	3.3442	1.3676	1.4432	0	0.5505	0	0.2834	0	0.000178198	-1.93163	down
ONT.2102.1	New_mRNA	ONT.2102.1	ENSG00000148841	ITPRIP	8	5	9	5	9	4	0	0	0	1	2.3483	1.1822	2.7362	1.7094	2.1647	1.6223	0	0	0	0.2791	0.00672674	-1.55217	down
ONT.2222.2	New_mRNA	ONT.2222.2	ONT.2222	ONT.2222	1	4	4	2	4	12	11	25	10	3	0.2935	0.9457	1.2161	0.6838	0.9621	4.867	3.028	10.5188	2.8344	0.8374	0.00568527	1.42568	up
ONT.2328.1	New_mRNA	ONT.2328.1	ENSG00000167770	OTUB1	23	24	33	27	26	14	10	19	16	2	6.7513	5.6744	10.0327	9.231	6.2537	5.6781	2.7527	7.9943	4.535	0.5583	0.0192839	-0.989502	down
ONT.2376.4	New_mRNA	ONT.2376.4	ENSG00000175463	TBC1D10C	9	11	16	18	28	3	0	10	5	1	2.6418	2.6008	4.8643	6.154	6.7347	1.2167	0	4.2075	1.4172	0.2791	0.00487851	-1.47235	down
ONT.2523.3	New_mRNA	ONT.2523.3	ENSG00000110324	IL10RA	3	11	4	9	16	4	2	2	1	1	0.8806	2.6008	1.2161	3.077	3.8484	1.6223	0.5505	0.8415	0.2834	0.2791	0.0487208	-1.2841	down
ONT.2585.3	New_mRNA	ONT.2585.3	ENSG00000023191	RNH1	12	42	15	32	42	10	7	8	12	2	3.5224	9.9303	4.5603	10.9404	10.1021	4.0558	1.9269	3.366	3.4013	0.5583	0.00361602	-1.40201	down
ONT.2585.4	New_mRNA	ONT.2585.4	ENSG00000023191	RNH1	13	28	14	27	19	2	5	2	2	3	3.816	6.6202	4.2563	9.231	4.57	0.8112	1.3764	0.8415	0.5669	0.8374	5.77e-06	-1.98259	down
ONT.2585.8	New_mRNA	ONT.2585.8	ENSG00000023191	RNH1	16	15	24	32	25	4	8	6	8	3	4.6966	3.5465	7.2965	10.9404	6.0131	1.6223	2.2022	2.5245	2.2675	0.8374	0.000339628	-1.51143	down
ONT.2585.9	New_mRNA	ONT.2585.9	ENSG00000023191	RNH1	12	23	17	32	35	8	4	10	8	5	3.5224	5.438	5.1684	10.9404	8.4184	3.2446	1.1011	4.2075	2.2675	1.3957	0.0031768	-1.34155	down
ONT.2982.2	New_mRNA	ONT.2982.2	ENSG00000134954	ETS1	24	36	28	26	42	1	0	1	1	0	7.0448	8.5117	8.5126	8.8891	10.1021	0.4056	0	0.4208	0.2834	0	1.61e-18	-3.44441	down
ONT.3376.4	New_mRNA	ONT.3376.4	ENSG00000182196	ARL6IP4	8	13	9	10	16	3	1	10	3	1	2.3483	3.0737	2.7362	3.4189	3.8484	1.2167	0.2753	4.2075	0.8503	0.2791	0.0499632	-1.19199	down
ONT.357.2	New_mRNA	ONT.357.2	ENSG00000134186	PRPF38B	11	6	12	8	9	1	2	3	3	0	3.2289	1.4186	3.6483	2.7351	2.1647	0.4056	0.5505	1.2623	0.8503	0	0.0037489	-1.54102	down
ONT.3700.1	New_mRNA	ONT.3700.1	ONT.3700	ONT.3700	7	8	6	6	13	0	0	5	2	2	2.0547	1.8915	1.8241	2.0513	3.1268	0	0	2.1038	0.5669	0.5583	0.0451618	-1.29363	down
ONT.3979.3	New_mRNA	ONT.3979.3	ENSG00000165487	MICU2	7	6	8	8	11	0	2	0	0	0	2.0547	1.4186	2.4322	2.7351	2.6458	0	0.5505	0	0	0	4.34e-05	-2.04913	down
ONT.4359.1	New_mRNA	ONT.4359.1	ONT.4359	ONT.4359	30	60	35	32	46	1	0	5	3	4	8.8061	14.1861	10.6407	10.9404	11.0642	0.4056	0	2.1038	0.8503	1.1166	7.35e-13	-2.77625	down
ONT.4605.1	New_mRNA	ONT.4605.1	ENSG00000053254	FOXN3	7	16	8	7	14	1	1	1	1	0	2.0547	3.783	2.4322	2.3932	3.3674	0.4056	0.2753	0.4208	0.2834	0	1.94e-05	-2.0709	down
ONT.4688.41	New_mRNA	ONT.4688.41	ONT.4688	ONT.4688	45	81	74	41	81	13	14	31	23	14	13.2091	19.1512	22.4976	14.0174	19.4826	5.2725	3.8538	13.0434	6.5191	3.9079	0.000465942	-1.36576	down
ONT.4688.47	New_mRNA	ONT.4688.47	ONT.4688	ONT.4688	21	37	38	13	48	4	3	9	15	5	6.1642	8.7481	11.5528	4.4445	11.5452	1.6223	0.8258	3.7868	4.2516	1.3957	0.00688979	-1.40343	down
ONT.4688.67	New_mRNA	ONT.4688.67	ONT.4688	ONT.4688	10	35	21	21	80	8	2	16	10	4	2.9354	8.2752	6.3844	7.1796	19.242	3.2446	0.5505	6.7321	2.8344	1.1166	0.0231476	-1.33287	down
ONT.4688.96	New_mRNA	ONT.4688.96	ONT.4688	ONT.4688	20	25	43	52	62	11	4	28	22	4	5.8707	5.9109	13.0729	17.7782	14.9126	4.4614	1.1011	11.7811	6.2357	1.1166	0.0489673	-1.14785	down
ONT.485.7	New_mRNA	ONT.485.7	ENSG00000163563	MNDA	103	89	104	105	109	166	165	374	167	76	30.2341	21.0427	31.6182	35.8982	26.2173	67.3264	45.4196	157.362	47.3345	21.2145	0.0144117	0.815436	up
ONT.536.1	New_mRNA	ONT.536.1	ENSG00000198771	RCSD1	40	102	71	98	128	56	25	43	33	12	11.7414	24.1163	21.5855	33.505	30.7873	22.7125	6.8818	18.0924	9.3535	3.3497	0.00178181	-1.17891	down
ONT.5451.3	New_mRNA	ONT.5451.3	ENSG00000182149	IST1	13	10	9	13	14	5	5	5	1	1	3.816	2.3643	2.7362	4.4445	3.3674	2.0279	1.3764	2.1038	0.2834	0.2791	0.00890354	-1.34503	down
ONT.6435.1	New_mRNA	ONT.6435.1	ENSG00000141293	SKAP1	11	14	25	19	27	6	8	12	3	2	3.2289	3.3101	7.6005	6.4959	6.4942	2.4335	2.2022	5.049	0.8503	0.5583	0.00372176	-1.30929	down
ONT.6601.1	New_mRNA	ONT.6601.1	ONT.6601	ONT.6601	11	13	13	23	11	2	2	8	6	2	3.2289	3.0737	3.9523	7.8634	2.6458	0.8112	0.5505	3.366	1.7006	0.5583	0.0146872	-1.31826	down
ONT.6852.4	New_mRNA	ONT.6852.4	ENSG00000197971	MBP	3	24	15	29	20	1	4	1	1	0	0.8806	5.6744	4.5603	9.9147	4.8105	0.4056	1.1011	0.4208	0.2834	0	1.57e-05	-2.10122	down
ONT.689.3	New_mRNA	ONT.689.3	ENSG00000143761	ARF1	11	19	6	15	19	3	2	2	4	2	3.2289	4.4923	1.8241	5.1283	4.57	1.2167	0.5505	0.8415	1.1338	0.5583	0.000826969	-1.63875	down
ONT.690.3	New_mRNA	ONT.690.3	ENSG00000143774	GUK1	10	18	18	19	9	2	1	2	7	2	2.9354	4.2558	5.4724	6.4959	2.1647	0.8112	0.2753	0.8415	1.9841	0.5583	0.00208576	-1.57159	down
ONT.690.4	New_mRNA	ONT.690.4	ENSG00000143774	GUK1	8	9	6	3	8	1	2	1	0	2	2.3483	2.1279	1.8241	1.0257	1.9242	0.4056	0.5505	0.4208	0	0.5583	0.0233106	-1.39867	down
ONT.690.6	New_mRNA	ONT.690.6	ENSG00000143774	GUK1	11	24	39	23	26	1	1	0	4	5	3.2289	5.6744	11.8568	7.8634	6.2537	0.4056	0.2753	0	1.1338	1.3957	0.00010797	-1.90364	down
ONT.702.1	New_mRNA	ONT.702.1	ONT.702	ONT.702	65	92	90	97	112	157	143	292	171	60	19.0798	21.752	27.3619	33.1631	26.9389	63.6762	39.3637	122.86	48.4683	16.7483	0.00852804	0.797499	up
ONT.7029.1	New_mRNA	ONT.7029.1	ENSG00000006015	REX1BD	4	20	10	7	8	0	0	0	0	0	1.1741	4.7287	3.0402	2.3932	1.9242	0	0	0	0	0	2.37e-06	-2.31242	down
ONT.7070.1	New_mRNA	ONT.7070.1	ENSG00000089335	ZNF302	10	14	17	9	14	2	0	0	0	0	2.9354	3.3101	5.1684	3.077	3.3674	0.8112	0	0	0	0	1.76e-08	-2.54749	down
ONT.7946.5	New_mRNA	ONT.7946.5	ENSG00000136732	GYPC	9	16	9	8	4	0	0	3	3	2	2.6418	3.783	2.7362	2.7351	0.9621	0	0	1.2623	0.8503	0.5583	0.0196899	-1.41887	down
ONT.7954.1	New_mRNA	ONT.7954.1	ONT.7954	ONT.7954	5	9	15	6	9	0	2	0	1	1	1.4677	2.1279	4.5603	2.0513	2.1647	0	0.5505	0	0.2834	0.2791	0.000351021	-1.84482	down
ONT.830.2	New_mRNA	ONT.830.2	ENSG00000127483	HP1BP3	16	21	17	22	20	6	3	17	4	6	4.6966	4.9651	5.1684	7.5215	4.8105	2.4335	0.8258	7.1528	1.1338	1.6748	0.0495398	-1.08798	down
ONT.8303.4	New_mRNA	ONT.8303.4	ENSG00000163171	CDC42EP3	20	29	35	24	19	7	1	15	3	1	5.8707	6.8566	10.6407	8.2053	4.57	2.8391	0.2753	6.3113	0.8503	0.2791	6.68e-05	-1.74322	down
ONT.9099.1	New_mRNA	ONT.9099.1	ONT.9099	ONT.9099	6	7	5	11	10	0	0	0	0	0	1.7612	1.655	1.5201	3.7608	2.4053	0	0	0	0	0	4.55e-06	-2.26094	down
ONT.9491.1	New_mRNA	ONT.9491.1	ENSG00000093000	NUP50	7	14	8	8	11	0	0	0	2	2	2.0547	3.3101	2.4322	2.7351	2.6458	0	0	0	0.5669	0.5583	0.00013141	-1.92021	down
ONT.9521.2	New_mRNA	ONT.9521.2	ENSG00000184436	THAP7	10	16	6	21	14	5	3	4	2	1	2.9354	3.783	1.8241	7.1796	3.3674	2.0279	0.8258	1.683	0.5669	0.2791	0.00250524	-1.52845	down
ONT.9605.1	New_mRNA	ONT.9605.1	ENSG00000100201	DDX17	37	29	35	41	41	4	21	12	11	6	10.8608	6.8566	10.6407	14.0174	9.8615	1.6223	5.7807	5.049	3.1178	1.6748	0.000810999	-1.38745	down
ONT.9605.2	New_mRNA	ONT.9605.2	ENSG00000100201	DDX17	24	34	66	35	46	8	9	16	11	4	7.0448	8.0388	20.0654	11.9661	11.0642	3.2446	2.4774	6.7321	3.1178	1.1166	1.05e-06	-1.72936	down
