# Supplementary material for: Exploring biomarkers of premature ovarian insufficiency based on oxford nanopore transcriptional profile and machine learning
Source: Sci Rep. 2023 Jul 17;13:11498. doi: 10.1038/s41598-023-38754-x (PMC10352282; doi:10.1038/s41598-023-38754-x)
Supplement: Supplementary file 6 — Supplementary Table S5. [file 41598_2023_38754_MOESM6_ESM.xlsx]

## Sheet: GSEA-Hallmark
Supplementary Table S5: Gene set enrichment analysis for alignment with Hallmark gene sets ID: Hallmark pathway ID; Description: Hallmark pathway description; Set Size: The number of genes contained in the gene set; Enrichment Score: ES (Enrichment Score) value of the gene set; NES: Normalized ES value; P-Value: P value, indicating the credibility of enrichment results; Qvalue: P-value corrected …
ID	Description	setSize	enrichmentScore	NES	pvalue	p.adjust	qvalues	rank	leading_edge	core_enrichment
HALLMARK_OXIDATIVE_PHOSPHORYLATION	HALLMARK_OXIDATIVE_PHOSPHORYLATION	197	-0.430732	-1.85824	0.000133797	0.00379795	0.00263858	2422	tags=25%, list=18%, signal=21%	HSPA9/HSD17B10/ISCU/ATP6V1H/MRPS15/RHOT2/ACADSB/OXA1L/SLC25A3/COX10/COX5B/MPC1/PDP1/ACAT1/ACAA1/BCKDHA/MRPL34/MTRR/IDH3A/SDHA/DLAT/PDK4/MRPL15/NDUFB7/VDAC1/UQCR11/NDUFS6/FDX1/TIMM13/NDUFS7/IDH3B/NDUFAB1/BAX/ATP6V0C/MRPS12/LRPPRC/CYB5R3/CYC1/SLC25A11/GPX4/NDUFV1/SURF1/MRPS30/GOT2/PMPCA/FXN/IDH2/ATP6AP1/UQCRFS1/COX5A
HALLMARK_MYC_TARGETS_V1	HALLMARK_MYC_TARGETS_V1	189	-0.40353	-1.73385	0.000269505	0.00379795	0.00263858	1256	tags=31%, list=9%, signal=29%	G3BP1/RPL18/PWP1/C1QBP/U2AF1/SF3B3/RPL14/CDK4/PHB/NHP2/PRDX4/CSTF2/RNPS1/RRP9/XPOT/PSMD14/SNRPA1/PSMA7/EIF1AX/EIF4H/LSM2/TRA2B/CTPS1/EIF2S2/TRIM28/PSMD3/CLNS1A/POLD2/SNRPA/HNRNPU/SLC25A3/UBA2/HNRNPD/NME1/PSMD1/EIF4A1/VDAC1/CDK2/MRPL9/RUVBL2/NDUFAB1/APEX1/PSMD8/DEK/TUFM/MCM5/AIMP2/PPM1G/CAD/CYC1/NCBP1/GOT2/PRPF31/YWHAQ/DUT/RANBP1/MRPL23/RPS2/COX5A
HALLMARK_INTERFERON_ALPHA_RESPONSE	HALLMARK_INTERFERON_ALPHA_RESPONSE	88	0.626252	2.71	0.000295072	0.00379795	0.00263858	3185	tags=72%, list=23%, signal=55%	OASL/CXCL10/TRAFD1/GBP4/IFI35/PLSCR1/IFIT2/SAMD9L/SAMD9/PARP14/DDX60/MX1/ELF1/IFIT3/IFI30/CASP1/IFIH1/USP18/LAP3/PARP9/CMTR1/TRIM21/UBE2L6/EIF2AK2/IFITM2/GBP2/NUB1/IFITM3/TMEM140/SELL/PNPT1/OAS1/STAT2/NMI/IFI44/RSAD2/EPSTI1/UBA7/SP110/ADAR/PSMA3/IRF1/TRIM25/IRF2/TXNIP/GMPR/B2M/DHX58/IFITM1/CASP8/PSME1/PARP12/TRIM5/PROCR/IFI44L/ISG20/HLA-C/TRIM14/RTP4/PSME2/CMPK2/IRF7/MOV10
HALLMARK_HEME_METABOLISM	HALLMARK_HEME_METABOLISM	163	0.416192	1.98907	0.000365764	0.00379795	0.00263858	4049	tags=56%, list=30%, signal=40%	CLIC2/NCOA4/LMO2/NEK7/BPGM/GDE1/ERMAP/SMOX/RIOK3/ALAS2/TRAK2/AHSP/TENT5C/GLRX5/RANBP10/SLC22A4/MPP1/EIF2AK1/CA1/BNIP3L/HBD/FOXO3/SELENBP1/ELL2/TSPAN5/RHD/HMBS/DCUN1D1/YPEL5/PRDX2/AGPAT4/NUDT4/GYPA/PICALM/LAMP2/SNCA/DCAF11/USP15/FECH/ANK1/RAD23A/TFRC/NARF/MXI1/ISCA1/BACH1/CIR1/SDCBP/TNS1/MARK3/CPOX/KDM7A/GYPB/OPTN/MOSPD1/CA2/FBXO7/MBOAT2/SEC14L1/EPB42/ENDOD1/SLC25A37/MYL4/KAT2B/MAP2K3/E2F2/DAAM1/C…
HALLMARK_INTERFERON_GAMMA_RESPONSE	HALLMARK_INTERFERON_GAMMA_RESPONSE	178	0.482301	2.33503	0.000379795	0.00379795	0.00263858	3379	tags=55%, list=25%, signal=42%	BPGM/MX2/RAPGEF6/OASL/TNFSF10/CXCL10/SOD2/DDX58/TRAFD1/GBP4/IFI35/PLSCR1/IFIT2/SAMD9L/PARP14/FAS/FGL2/DDX60/PIM1/MX1/CASP7/IFIT3/IFIT1/IFI30/CASP1/APOL6/IFIH1/USP18/NAMPT/LAP3/SAMHD1/CMTR1/TRIM21/LATS2/UBE2L6/EIF2AK2/OAS2/SERPING1/MT2A/SOD2/ZNFX1/PNP/IFITM2/HIF1A/CASP4/TNFAIP6/CD274/CD86/IFITM3/EIF4E3/PNPT1/STAT2/NMI/FPR1/IFI44/RSAD2/EPSTI1/SP110/VAMP5/ADAR/PML/ARL4A/PSMA3/IRF1/TRIM25/FCGR1A/P2RY…
HALLMARK_ESTROGEN_RESPONSE_LATE	HALLMARK_ESTROGEN_RESPONSE_LATE	85	-0.464304	-1.78222	0.000457038	0.00380865	0.00264601	1868	tags=25%, list=14%, signal=21%	ZFP36/NCOR2/BATF/OPN3/SLC9A3R1/SLC26A2/MYOF/TOB1/PPIF/FLNB/RNASEH2A/SLC29A1/TFF3/IMPA2/BTG3/PRSS23/IDH2/XBP1/NXT1/PERP/CLIC3
HALLMARK_TNFA_SIGNALING_VIA_NFKB	HALLMARK_TNFA_SIGNALING_VIA_NFKB	126	0.368688	1.69862	0.00098264	0.00701886	0.00487626	2997	tags=39%, list=22%, signal=31%	B4GALT5/BCL6/NFIL3/CXCL10/ABCA1/SOD2/DDX58/IFIT2/SAT1/BCL2A1/BIRC2/PLAUR/TANK/IFIH1/NAMPT/SLC2A3/DENND5A/SOD2/TNFAIP6/DUSP1/IRS2/CEBPB/IL1B/LITAF/PNRC1/TNIP2/IER5/IL23A/MXD1/CFLAR/RNF19B/IRF1/KYNU/NFAT5/FOSL2/MARCKS/EIF1/PLEK/ETS2/MCL1/B4GALT1/BTG1/GCH1/STAT5A/NINJ1/MAP2K3/CD69/TNF/SNN/KLF9
HALLMARK_MYC_TARGETS_V2	HALLMARK_MYC_TARGETS_V2	48	-0.527314	-1.82658	0.00114641	0.00716508	0.00497785	3988	tags=56%, list=29%, signal=40%	GNL3/MYBBP1A/DUSP2/TFB2M/RCL1/CDK4/PHB/RRP9/SUPV3L1/NDUFAF4/SLC19A1/PRMT3/TCOF1/TMEM97/WDR43/WDR74/NOP2/IPO4/PPAN/MCM5/AIMP2/DCTPP1/NOC4L/TBRG4/FARSA/UNG/PES1
HALLMARK_INFLAMMATORY_RESPONSE	HALLMARK_INFLAMMATORY_RESPONSE	113	0.365239	1.6525	0.00189753	0.0105419	0.00732381	3320	tags=42%, list=24%, signal=32%	TLR1/TNFSF10/CXCL10/ABCA1/CHST2/SLC31A1/C5AR1/PROK2/AQP9/KCNJ2/IL18RAP/PLAUR/ACVR1B/NAMPT/TIMP1/EIF2AK2/LYN/HIF1A/TNFAIP6/SLC31A2/IL1B/SELL/NMI/FPR1/PIK3R5/MXD1/CD14/IRF1/FFAR2/CLEC5A/NLRP3/NOD2/TNFRSF1B/IFITM1/IL18R1/GCH1/KIF1B/RASGRP1/CD69/CD40/GNAI3/RTP4/C3AR1/LCP2/CYBB/IRF7/CCL5/CXCL6
HALLMARK_UNFOLDED_PROTEIN_RESPONSE	HALLMARK_UNFOLDED_PROTEIN_RESPONSE	97	-0.435775	-1.71012	0.00238592	0.0119296	0.00828794	2865	tags=35%, list=21%, signal=28%	DKC1/CALR/NFYA/PARN/TATDN2/EXOSC10/HSPA9/PAIP1/DCTN1/HSP90B1/HSPA5/LSM4/ERO1A/EIF4G1/YIF1A/GEMIN4/WIPI1/EIF4A1/CEBPG/CXXC1/SLC30A5/TSPYL2/PDIA6/KHSRP/KIF5B/PREB/EEF2/IMP3/EDC4/DDIT4/NOP14/EIF4A3/XBP1/SERP1
HALLMARK_ESTROGEN_RESPONSE_EARLY	HALLMARK_ESTROGEN_RESPONSE_EARLY	89	-0.414372	-1.60411	0.00680478	0.0309308	0.0214888	1413	tags=21%, list=10%, signal=19%	OPN3/SLC39A6/SLC9A3R1/SLC26A2/MYOF/TOB1/PPIF/MED24/UNC119/FLNB/DHRS3/TFF3/FCMR/AQP3/SYNGR1/PRSS23/XBP1/NXT1/CLIC3
HALLMARK_PI3K_AKT_MTOR_SIGNALING	HALLMARK_PI3K_AKT_MTOR_SIGNALING	83	-0.418237	-1.6004	0.00808173	0.0336739	0.0233945	1291	tags=22%, list=9%, signal=20%	ARF1/CDK2/PLA2G12A/PLCG1/ARHGDIA/SQSTM1/PTPN11/RPS6KA1/PPP1CA/CAMK4/THEM4/ECSIT/MAPKAP1/PIN1/GRB2/TNFRSF1A/LCK/PFN1
HALLMARK_APOPTOSIS	HALLMARK_APOPTOSIS	115	0.310701	1.40708	0.0150641	0.0579389	0.0402523	3160	tags=39%, list=23%, signal=30%	TNFSF10/SOD2/DNAJA1/SAT1/FAS/BNIP3L/CTNNB1/CASP7/CASP1/TIMP1/BCL2L11/TIMP2/SOD2/HSPB1/CASP4/DNAJC3/IGF2R/IFITM3/IL1B/RETSAT/HMGB2/CFLAR/CD14/IRF1/BRCA1/ANXA1/CLU/TXNIP/BCL2L1/XIAP/LGALS3/SOD1/MCL1/CASP8/DPYD/GCH1/DDIT3/BCL10/CD69/ISG20/TNF/PMAIP1/PLCB2/RARA/ADD1
HALLMARK_COMPLEMENT	HALLMARK_COMPLEMENT	131	0.296078	1.37278	0.0203877	0.0728132	0.050586	2227	tags=32%, list=16%, signal=27%	CD59/PLSCR1/PPP2CB/PIM1/PLAUR/CASP7/CD46/CASP1/CD40LG/PRKCD/LAP3/TIMP1/TIMP2/SERPING1/CDA/LTF/LYN/CASP4/LAMP2/CEBPB/USP15/CPQ/MSRB1/PIK3R5/CTSS/SERPINA1/PRCP/GCA/IRF1/KYNU/GNG2/IRF2/FCER1G/CTSL/WAS/CA2/CLU/GNB4/S100A12/LGALS3/PLEK/SH2B3
HALLMARK_ALLOGRAFT_REJECTION	HALLMARK_ALLOGRAFT_REJECTION	150	-0.337031	-1.4072	0.0241789	0.0794956	0.0552285	2113	tags=24%, list=16%, signal=20%	MRPL3/FGR/LY75/CD3E/PRF1/ITGAL/IL2RB/AKT1/STAB1/NME1/TAP2/IRF8/KLRD1/RPS9/TPD52/ICAM1/BCL3/CD8A/CCND3/CD7/ETS1/HDAC9/ZAP70/HLA-A/IL27RA/IFNAR2/CD47/APBB1/CXCR3/SIT1/ITGB2/LCK/EIF5A/UBE2D1/FLNA/LTB
HALLMARK_GLYCOLYSIS	HALLMARK_GLYCOLYSIS	113	-0.358426	-1.43864	0.0254386	0.0794956	0.0552285	3147	tags=32%, list=23%, signal=25%	CHPF2/RPE/GALE/AK3/PLOD1/PRPS1/EXT2/PMM2/NSDHL/ARPP19/B3GALT6/KIF2A/HSPA5/SLC16A3/ERO1A/UGP2/SLC35A3/GFPT1/TGFBI/G6PD/CHST12/FUT8/ME2/PYGB/MED24/TFF3/GMPPA/MIF/PFKP/GOT2/LHPP/CLN6/DDIT4/B3GAT3/PDK3/PGLS
HALLMARK_DNA_REPAIR	HALLMARK_DNA_REPAIR	130	-0.33359	-1.36653	0.041268	0.121377	0.0843248	2017	tags=22%, list=15%, signal=19%	MPC2/POM121/APRT/NFX1/CSTF3/GTF2H3/XPC/PDE6G/RFC2/NME1/TAF6/POLR2D/AAAS/BRF2/TK2/SSRP1/NME3/GPX4/ITPA/GUK1/SURF1/SEC61A1/ERCC1/POLR2E/NT5C/ADA/DUT/MPG
HALLMARK_PANCREAS_BETA_CELLS	HALLMARK_PANCREAS_BETA_CELLS	12	0.572692	1.51397	0.0538058	0.148978	0.103501	2335	tags=42%, list=17%, signal=35%	LMO2/FOXO1/MAFB/AKT3/ELP4
HALLMARK_E2F_TARGETS	HALLMARK_E2F_TARGETS	149	-0.314858	-1.31369	0.0566117	0.148978	0.103501	2782	tags=26%, list=20%, signal=21%	PRPS1/CDKN1A/CCP110/TRA2B/CBX5/CTPS1/KIF22/POLE4/PAN2/RPA1/SUV39H1/POLD2/HNRNPD/TK1/IPO7/RFC2/DNMT1/NME1/UBR7/CDC25B/DCK/SHMT1/BARD1/TCF19/DEK/RBBP7/ILF3/RNASEH2A/HMGA1/MCM5/DCTPP1/SSRP1/SNRPB/TBRG4/SMC4/UNG/TACC3/DUT/RANBP1
HALLMARK_CHOLESTEROL_HOMEOSTASIS	HALLMARK_CHOLESTEROL_HOMEOSTASIS	46	0.341109	1.28725	0.101821	0.254552	0.176847	2379	tags=30%, list=17%, signal=25%	TP53INP1/NFIL3/PLSCR1/PLAUR/CTNNB1/SREBF2/FBXO6/ANTXR2/PNRC1/S100A11/CLU/HMGCR/LGALS3/ANXA5
HALLMARK_MYOGENESIS	HALLMARK_MYOGENESIS	63	-0.351644	-1.28094	0.1172	0.279047	0.193864	2169	tags=22%, list=16%, signal=19%	GSN/AKT2/HDAC5/APP/MYL6B/FLII/FXYD1/BIN1/SIRT2/MEF2A/OCEL1/ATP6AP1/SYNGR2/CFD
HALLMARK_KRAS_SIGNALING_DN	HALLMARK_KRAS_SIGNALING_DN	34	0.358323	1.2691	0.135802	0.308642	0.214425	3051	tags=41%, list=22%, signal=32%	CHST2/TENT5C/MX1/CD40LG/SIDT1/RSAD2/TCL1A/KRT1/CDKAL1/MAST3/CAMK1D/IFI44L/SNN/KMT2D
HALLMARK_KRAS_SIGNALING_UP	HALLMARK_KRAS_SIGNALING_UP	96	0.263792	1.16185	0.161867	0.322962	0.224373	2502	tags=27%, list=18%, signal=22%	MMP9/BPGM/CXCL10/ARG1/TLR8/PLAUR/TOR1AIP2/PPBP/DNMBP/USP12/RABGAP1L/TFPI/STRN/PECAM1/IL1B/CTSS/MAFB/MAP3K1/FCER1G/CA2/SDCCAG8/LY96/TNFRSF1B/LAT2/GLRX/WDR33
HALLMARK_BILE_ACID_METABOLISM	HALLMARK_BILE_ACID_METABOLISM	53	-0.348092	-1.23089	0.165861	0.322962	0.224373	800	tags=25%, list=6%, signal=23%	ABCD2/PEX12/SLC23A2/PEX26/CROT/SLC29A1/SLC35B2/CYP27A1/EPHX2/PEX16/LCK/SLC22A18/IDH2
HALLMARK_IL2_STAT5_SIGNALING	HALLMARK_IL2_STAT5_SIGNALING	137	0.242676	1.13429	0.16588	0.322962	0.224373	2519	tags=31%, list=19%, signal=26%	TNFSF10/FAM126B/NFIL3/CXCL10/BATF3/GBP4/PLSCR1/ADAM19/BMPR2/FGL2/PIM1/SLC2A3/DENND5A/PNP/WLS/RABGAP1L/LCLAT1/SLC1A5/ANXA4/CD86/IGF2R/IFITM3/ITGAE/SELL/COCH/SWAP70/MXD1/NFKBIZ/ARL4A/UCK2/SYT11/CD79B/CA2/GABARAPL1/PLAGL1/BCL2L1/TNFRSF1B/IL1R2/IL18R1/NCOA3/RRAGD/ODC1/HK2
HALLMARK_ADIPOGENESIS	HALLMARK_ADIPOGENESIS	141	-0.285184	-1.17977	0.16794	0.322962	0.224373	1535	tags=18%, list=11%, signal=16%	IDH3A/RAB34/DLAT/CD151/UCP2/MRPL15/NDUFB7/UQCR11/NDUFAB1/DDT/TOB1/JAGN1/ACADS/MCCC1/PREB/RMDN3/CYC1/PEMT/UCK1/GPX4/GPAT4/EPHX2/PFKL/ALDH2/ATP1B3
HALLMARK_UV_RESPONSE_UP	HALLMARK_UV_RESPONSE_UP	101	-0.293946	-1.16079	0.19831	0.367241	0.255136	1254	tags=30%, list=9%, signal=28%	EIF5/MARK2/FURIN/PSMC3/MGAT1/GRINA/CYB5B/PDAP1/SLC25A4/IL6ST/BAK1/NFKBIA/HMOX1/HNRNPU/YKT6/ACAA1/AP2S1/CDK2/CEBPG/ICAM1/PPIF/SQSTM1/RPN1/CCND3/PPP1R2/AQP3/JUNB/SIGMAR1/STK25/BTG3/MRPL23
HALLMARK_APICAL_JUNCTION	HALLMARK_APICAL_JUNCTION	83	-0.297011	-1.13653	0.244587	0.436762	0.303435	1179	tags=14%, list=9%, signal=13%	TSPAN4/PLCG1/ICAM1/CD99/SYMPK/IKBKG/RHOF/MPZL1/NF2/LDLRAP1/MYL9/PFN1
HALLMARK_REACTIVE_OXYGEN_SPECIES_PATHWAY	HALLMARK_REACTIVE_OXYGEN_SPECIES_PATHWAY	45	-0.328411	-1.12377	0.280474	0.468326	0.325363	1602	tags=26%, list=12%, signal=23%	PTPA/FES/SCAF4/G6PD/SELENOS/PDLIM1/TXNRD2/MBP/GPX4/JUNB/PFKP/STK25
HALLMARK_IL6_JAK_STAT3_SIGNALING	HALLMARK_IL6_JAK_STAT3_SIGNALING	58	-0.309834	-1.11404	0.280996	0.468326	0.325363	387	tags=10%, list=3%, signal=10%	PTPN11/IL15RA/GRB2/TNFRSF1A/LTBR/LTB
HALLMARK_NOTCH_SIGNALING	HALLMARK_NOTCH_SIGNALING	17	-0.41771	-1.13553	0.298586	0.48159	0.334578	1950	tags=41%, list=14%, signal=35%	NOTCH2/ARRB1/LFNG/PRKCA/DTX2/FBXW11/APH1A
HALLMARK_MTORC1_SIGNALING	HALLMARK_MTORC1_SIGNALING	160	-0.245793	-1.03466	0.382324	0.597382	0.415023	3354	tags=30%, list=25%, signal=23%	PPP1R15A/RRP9/PSMD14/RRM2/ADIPOR2/MLLT11/PPA1/MTHFD2L/PNO1/CALR/NFYC/CYB5B/CDKN1A/FKBP2/SQLE/PDAP1/EIF2S2/ACTR3/CORO1A/SYTL2/HSPA9/GBE1/RPA1/HSP90B1/HSPA5/USO1/PHGDH/TMEM97/ERO1A/INSIG1/YKT6/CACYBP/G6PD/GMPS/SLC9A3R1/ACSL3/SQSTM1/RPN1/NUFIP1/CCT6A/ARPC5L/PFKL/UNG/ITGB2/DDIT4/SDF2L1/XBP1/SERP1
HALLMARK_PEROXISOME	HALLMARK_PEROXISOME	68	-0.279907	-1.0323	0.39915	0.597676	0.415227	1036	tags=26%, list=8%, signal=24%	CTBP1/SLC25A17/ISOC1/MLYCD/CTPS1/SLC25A4/SIAH1/ABCD2/SLC23A2/ACAA1/TSPO/MVP/DHRS3/SLC35B2/EPHX2/ERCC1/CLN6/IDH2
HALLMARK_P53_PATHWAY	HALLMARK_P53_PATHWAY	131	-0.250126	-1.02529	0.406419	0.597676	0.415227	2352	tags=22%, list=17%, signal=18%	ELP1/ISCU/BAK1/HMOX1/PDGFA/RRP8/CDKN2AIP/POM121/FUCA1/XPC/APP/RALGDS/DRAM1/TRIAP1/TSPYL2/TOB1/CTSD/EI24/BAX/CCND3/BLCAP/DEF6/HDAC3/SEC61A1/WRAP73/DDIT4/ADA/SLC3A2/PERP
HALLMARK_EPITHELIAL_MESENCHYMAL_TRANSITION	HALLMARK_EPITHELIAL_MESENCHYMAL_TRANSITION	57	-0.281743	-1.00942	0.43778	0.6254	0.434488	1854	tags=18%, list=14%, signal=15%	COLGALT1/FUCA1/TGFBI/EMP3/CALD1/TPM1/TPM4/MYL9/VIM/FLNA
HALLMARK_XENOBIOTIC_METABOLISM	HALLMARK_XENOBIOTIC_METABOLISM	106	-0.245748	-0.976384	0.495115	0.67214	0.466961	2335	tags=24%, list=17%, signal=20%	SPINT2/FBP1/HMOX1/ABCD2/ABHD6/TMEM97/PGRMC1/ABCC3/DHPS/GSS/CROT/PDK4/SLC46A3/ASL/IRF8/PTGDS/DDT/GSTM4/CYP27A1/PEMT/COMT/CES1/SERTAD1/TNFRSF1A/ALDH2
HALLMARK_TGF_BETA_SIGNALING	HALLMARK_TGF_BETA_SIGNALING	37	-0.297087	-0.973904	0.497384	0.67214	0.466961	1786	tags=22%, list=13%, signal=19%	NCOR2/FKBP1A/ID3/SLC20A1/PPP1CA/CDK9/JUNB/FNTA
HALLMARK_HEDGEHOG_SIGNALING	HALLMARK_HEDGEHOG_SIGNALING	13	0.331264	0.900175	0.593373	0.780754	0.542418	2244	tags=31%, list=17%, signal=26%	NF1/RASA1/PML/ETS2
HALLMARK_APICAL_SURFACE	HALLMARK_APICAL_SURFACE	19	0.287969	0.875133	0.643753	0.825324	0.573383	2369	tags=32%, list=17%, signal=26%	PLAUR/HSPB1/LYN/SULF2/BRCA1/B4GALT1
HALLMARK_HYPOXIA	HALLMARK_HYPOXIA	108	0.203769	0.915943	0.677009	0.843225	0.585819	4103	tags=41%, list=30%, signal=29%	NFIL3/CHST2/BNIP3L/PIM1/PLAUR/PAM/FOXO3/SELENBP1/SLC2A3/MT2A/LXN/DUSP1/IRS2/SIAH2/PNRC1/GAA/RBPJ/AMPD3/MXI1/MAP3K1/NAGK/FOSL2/RRAGD/BTG1/GLRX/HK2/DDIT3/KDM3A/ISG20/PLIN2/P4HA1/SLC37A4/PGK1/NDST2/NR3C1/CCNG2/FOS/XPNPEP1/ALDOC/ALDOA/ZNF292/ATP7A/SLC6A6/PDK1
HALLMARK_COAGULATION	HALLMARK_COAGULATION	49	-0.246649	-0.859225	0.691444	0.843225	0.585819	920	tags=8%, list=7%, signal=8%	SIRT2/CTSH/PRSS23/CFD
HALLMARK_WNT_BETA_CATENIN_SIGNALING	HALLMARK_WNT_BETA_CATENIN_SIGNALING	20	-0.288291	-0.814549	0.721655	0.853323	0.592835	2579	tags=40%, list=19%, signal=32%	ADAM17/TP53/SKP2/HDAC5/NCOR2/AXIN1/LEF1/TCF7
HALLMARK_ANDROGEN_RESPONSE	HALLMARK_ANDROGEN_RESPONSE	73	0.209174	0.873356	0.733857	0.853323	0.592835	2369	tags=22%, list=17%, signal=18%	NCOA4/SAT1/ELL2/STEAP4/SLC38A2/IQGAP2/PA2G4/ABHD2/PTK2B/PIAS1/RRP12/RPS6KA3/B2M/HMGCR/MAF/B4GALT1
HALLMARK_MITOTIC_SPINDLE	HALLMARK_MITOTIC_SPINDLE	149	-0.20115	-0.839265	0.806542	0.916525	0.636744	3046	tags=23%, list=22%, signal=18%	DYNC1H1/UXT/RASA2/SASS6/LATS1/NET1/ATG4B/HOOK3/KIF22/PREX1/MAP1S/ALS2/MYO9B/RHOT2/CTTN/GSN/KATNB1/CDC27/KIFAP3/MYO1E/GEMIN4/HDAC6/TBCD/CYTH2/BIN1/ARHGDIA/FLNB/CEP250/KIF5B/CNTROB/RHOF/LRPPRC/TUBGCP3/SMC4/FLNA
HALLMARK_PROTEIN_SECRETION	HALLMARK_PROTEIN_SECRETION	87	-0.206881	-0.797666	0.836775	0.929489	0.64575	2432	tags=18%, list=18%, signal=15%	VAMP7/ICA1/ATP6V1H/RAB14/RER1/USO1/YKT6/CLN5/ARF1/AP2S1/TPD52/SCAMP3/BNIP3/COPE/RAB2A/CLTA
HALLMARK_SPERMATOGENESIS	HALLMARK_SPERMATOGENESIS	42	-0.2227	-0.750365	0.85513	0.929489	0.64575	2105	tags=29%, list=15%, signal=24%	DBF4/ZC3H14/PGS1/LPIN1/PRKAR2A/TOPBP1/CHFR/HBZ/PEBP1/PHKG2/CAMK4/NF2
HALLMARK_ANGIOGENESIS	HALLMARK_ANGIOGENESIS	12	-0.249164	-0.619687	0.919153	0.977822	0.679329	2623	tags=33%, list=19%, signal=27%	PTK2/PDGFA/APP/LRPAP1
HALLMARK_UV_RESPONSE_DN	HALLMARK_UV_RESPONSE_DN	72	0.172289	0.717568	0.964436	1	0.694737	2988	tags=24%, list=22%, signal=19%	NEK7/FBLN5/MAPK14/DUSP1/TFPI/ANXA4/PRKAR2B/GCNT1/PTEN/AKT3/ABCC1/PIK3CD/ATXN1/NIPBL/ATP2B4/SPOP/TGFBR2
HALLMARK_G2M_CHECKPOINT	HALLMARK_G2M_CHECKPOINT	134	-0.165446	-0.679496	0.986004	1	0.694737	1069	tags=26%, list=8%, signal=24%	G3BP1/WRN/DBF4/NOTCH2/CDK4/PURA/TOP1/NUP50/UPF1/HMGB3/CUL5/SS18/DKC1/SQLE/TRA2B/FOXN3/KIF22/RBM14/SUV39H1/HNRNPU/HNRNPD/SLC7A1/CDC27/CDC25B/BARD1/ILF3/YTHDC1/HMGA1/BCL3/KIF5B/DR1/MCM5/SMC4/CHMP1A/TACC3
core genes by Hallmark：
HSPA9/HSD17B10/ISCU/ATP6V1H/MRPS15/RHOT2/ACADSB/OXA1L/SLC25A3/COX10/COX5B/MPC1/PDP1/ACAT1/ACAA1/BCKDHA/MRPL34/MTRR/IDH3A/SDHA/DLAT/PDK4/MRPL15/NDUFB7/VDAC1/UQCR11/NDUFS6/FDX1/TIMM13/NDUFS7/IDH3B/NDUFAB1/BAX/ATP6V0C/MRPS12/LRPPRC/CYB5R3/CYC1/SLC25A11/GPX4/NDUFV1/SURF1/MRPS30/GOT2/PMPCA/FXN/IDH2/ATP6AP1/UQCRFS1/COX5A
G3BP1/RPL18/PWP1/C1QBP/U2AF1/SF3B3/RPL14/CDK4/PHB/NHP2/PRDX4/CSTF2/RNPS1/RRP9/XPOT/PSMD14/SNRPA1/PSMA7/EIF1AX/EIF4H/LSM2/TRA2B/CTPS1/EIF2S2/TRIM28/PSMD3/CLNS1A/POLD2/SNRPA/HNRNPU/SLC25A3/UBA2/HNRNPD/NME1/PSMD1/EIF4A1/VDAC1/CDK2/MRPL9/RUVBL2/NDUFAB1/APEX1/PSMD8/DEK/TUFM/MCM5/AIMP2/PPM1G/CAD/CYC1/NCBP1/GOT2/PRPF31/YWHAQ/DUT/RANBP1/MRPL23/RPS2/COX5A
OASL/CXCL10/TRAFD1/GBP4/IFI35/PLSCR1/IFIT2/SAMD9L/SAMD9/PARP14/DDX60/MX1/ELF1/IFIT3/IFI30/CASP1/IFIH1/USP18/LAP3/PARP9/CMTR1/TRIM21/UBE2L6/EIF2AK2/IFITM2/GBP2/NUB1/IFITM3/TMEM140/SELL/PNPT1/OAS1/STAT2/NMI/IFI44/RSAD2/EPSTI1/UBA7/SP110/ADAR/PSMA3/IRF1/TRIM25/IRF2/TXNIP/GMPR/B2M/DHX58/IFITM1/CASP8/PSME1/PARP12/TRIM5/PROCR/IFI44L/ISG20/HLA-C/TRIM14/RTP4/PSME2/CMPK2/IRF7/MOV10
CLIC2/NCOA4/LMO2/NEK7/BPGM/GDE1/ERMAP/SMOX/RIOK3/ALAS2/TRAK2/AHSP/TENT5C/GLRX5/RANBP10/SLC22A4/MPP1/EIF2AK1/CA1/BNIP3L/HBD/FOXO3/SELENBP1/ELL2/TSPAN5/RHD/HMBS/DCUN1D1/YPEL5/PRDX2/AGPAT4/NUDT4/GYPA/PICALM/LAMP2/SNCA/DCAF11/USP15/FECH/ANK1/RAD23A/TFRC/NARF/MXI1/ISCA1/BACH1/CIR1/SDCBP/TNS1/MARK3/CPOX/KDM7A/GYPB/OPTN/MOSPD1/CA2/FBXO7/MBOAT2/SEC14L1/EPB42/ENDOD1/SLC25A37/MYL4/KAT2B/MAP2K3/E2F2/DAAM1/C…
BPGM/MX2/RAPGEF6/OASL/TNFSF10/CXCL10/SOD2/DDX58/TRAFD1/GBP4/IFI35/PLSCR1/IFIT2/SAMD9L/PARP14/FAS/FGL2/DDX60/PIM1/MX1/CASP7/IFIT3/IFIT1/IFI30/CASP1/APOL6/IFIH1/USP18/NAMPT/LAP3/SAMHD1/CMTR1/TRIM21/LATS2/UBE2L6/EIF2AK2/OAS2/SERPING1/MT2A/SOD2/ZNFX1/PNP/IFITM2/HIF1A/CASP4/TNFAIP6/CD274/CD86/IFITM3/EIF4E3/PNPT1/STAT2/NMI/FPR1/IFI44/RSAD2/EPSTI1/SP110/VAMP5/ADAR/PML/ARL4A/PSMA3/IRF1/TRIM25/FCGR1A/P2RY…
ZFP36/NCOR2/BATF/OPN3/SLC9A3R1/SLC26A2/MYOF/TOB1/PPIF/FLNB/RNASEH2A/SLC29A1/TFF3/IMPA2/BTG3/PRSS23/IDH2/XBP1/NXT1/PERP/CLIC3
B4GALT5/BCL6/NFIL3/CXCL10/ABCA1/SOD2/DDX58/IFIT2/SAT1/BCL2A1/BIRC2/PLAUR/TANK/IFIH1/NAMPT/SLC2A3/DENND5A/SOD2/TNFAIP6/DUSP1/IRS2/CEBPB/IL1B/LITAF/PNRC1/TNIP2/IER5/IL23A/MXD1/CFLAR/RNF19B/IRF1/KYNU/NFAT5/FOSL2/MARCKS/EIF1/PLEK/ETS2/MCL1/B4GALT1/BTG1/GCH1/STAT5A/NINJ1/MAP2K3/CD69/TNF/SNN/KLF9
GNL3/MYBBP1A/DUSP2/TFB2M/RCL1/CDK4/PHB/RRP9/SUPV3L1/NDUFAF4/SLC19A1/PRMT3/TCOF1/TMEM97/WDR43/WDR74/NOP2/IPO4/PPAN/MCM5/AIMP2/DCTPP1/NOC4L/TBRG4/FARSA/UNG/PES1
TLR1/TNFSF10/CXCL10/ABCA1/CHST2/SLC31A1/C5AR1/PROK2/AQP9/KCNJ2/IL18RAP/PLAUR/ACVR1B/NAMPT/TIMP1/EIF2AK2/LYN/HIF1A/TNFAIP6/SLC31A2/IL1B/SELL/NMI/FPR1/PIK3R5/MXD1/CD14/IRF1/FFAR2/CLEC5A/NLRP3/NOD2/TNFRSF1B/IFITM1/IL18R1/GCH1/KIF1B/RASGRP1/CD69/CD40/GNAI3/RTP4/C3AR1/LCP2/CYBB/IRF7/CCL5/CXCL6
DKC1/CALR/NFYA/PARN/TATDN2/EXOSC10/HSPA9/PAIP1/DCTN1/HSP90B1/HSPA5/LSM4/ERO1A/EIF4G1/YIF1A/GEMIN4/WIPI1/EIF4A1/CEBPG/CXXC1/SLC30A5/TSPYL2/PDIA6/KHSRP/KIF5B/PREB/EEF2/IMP3/EDC4/DDIT4/NOP14/EIF4A3/XBP1/SERP1
OPN3/SLC39A6/SLC9A3R1/SLC26A2/MYOF/TOB1/PPIF/MED24/UNC119/FLNB/DHRS3/TFF3/FCMR/AQP3/SYNGR1/PRSS23/XBP1/NXT1/CLIC3
ARF1/CDK2/PLA2G12A/PLCG1/ARHGDIA/SQSTM1/PTPN11/RPS6KA1/PPP1CA/CAMK4/THEM4/ECSIT/MAPKAP1/PIN1/GRB2/TNFRSF1A/LCK/PFN1
TNFSF10/SOD2/DNAJA1/SAT1/FAS/BNIP3L/CTNNB1/CASP7/CASP1/TIMP1/BCL2L11/TIMP2/SOD2/HSPB1/CASP4/DNAJC3/IGF2R/IFITM3/IL1B/RETSAT/HMGB2/CFLAR/CD14/IRF1/BRCA1/ANXA1/CLU/TXNIP/BCL2L1/XIAP/LGALS3/SOD1/MCL1/CASP8/DPYD/GCH1/DDIT3/BCL10/CD69/ISG20/TNF/PMAIP1/PLCB2/RARA/ADD1
CD59/PLSCR1/PPP2CB/PIM1/PLAUR/CASP7/CD46/CASP1/CD40LG/PRKCD/LAP3/TIMP1/TIMP2/SERPING1/CDA/LTF/LYN/CASP4/LAMP2/CEBPB/USP15/CPQ/MSRB1/PIK3R5/CTSS/SERPINA1/PRCP/GCA/IRF1/KYNU/GNG2/IRF2/FCER1G/CTSL/WAS/CA2/CLU/GNB4/S100A12/LGALS3/PLEK/SH2B3
MRPL3/FGR/LY75/CD3E/PRF1/ITGAL/IL2RB/AKT1/STAB1/NME1/TAP2/IRF8/KLRD1/RPS9/TPD52/ICAM1/BCL3/CD8A/CCND3/CD7/ETS1/HDAC9/ZAP70/HLA-A/IL27RA/IFNAR2/CD47/APBB1/CXCR3/SIT1/ITGB2/LCK/EIF5A/UBE2D1/FLNA/LTB
CHPF2/RPE/GALE/AK3/PLOD1/PRPS1/EXT2/PMM2/NSDHL/ARPP19/B3GALT6/KIF2A/HSPA5/SLC16A3/ERO1A/UGP2/SLC35A3/GFPT1/TGFBI/G6PD/CHST12/FUT8/ME2/PYGB/MED24/TFF3/GMPPA/MIF/PFKP/GOT2/LHPP/CLN6/DDIT4/B3GAT3/PDK3/PGLS
MPC2/POM121/APRT/NFX1/CSTF3/GTF2H3/XPC/PDE6G/RFC2/NME1/TAF6/POLR2D/AAAS/BRF2/TK2/SSRP1/NME3/GPX4/ITPA/GUK1/SURF1/SEC61A1/ERCC1/POLR2E/NT5C/ADA/DUT/MPG

## Sheet: GSEA-KEGG
Supplementary Table S5: Gene set enrichment analysis for alignment with KEGG gene sets ID: KEGG pathway ID; Description: KEGG pathway description; Set Size: The number of genes contained in the gene set; Enrichment Score: ES (Enrichment Score) value of the gene set; NES: Normalized ES value; P-Value: P value, indicating the credibility of enrichment results; Qvalue: P-value corrected for multiple…
ID	Description	setSize	enrichmentScore	NES	pvalue	p.adjust	qvalues	rank	leading_edge	core_enrichment
KEGG_LYSOSOME	KEGG_LYSOSOME	95	-0.441202	-1.72929	0.0013371	0.0615065	0.0492615	1512	tags=25%, list=11%, signal=23%	FUCA1/ARSG/ATP6V0A2/LAPTM5/AP1B1/CLN5/CLN3/SGSH/CTSA/CTSD/LIPA/SUMF1/ATP6V0C/CTSH/MCOLN1/ARSA/MAN2B1/GNPTG/AP1S1/AP1M1/HEXB/ATP6AP1/GGA1/CLTA
KEGG_OXIDATIVE_PHOSPHORYLATION	KEGG_OXIDATIVE_PHOSPHORYLATION	109	-0.409045	-1.63854	0.0033611	0.0641562	0.0513837	2032	tags=17%, list=15%, signal=14%	COX10/PPA2/COX5B/SDHA/ATP6V0A2/NDUFB7/UQCR11/NDUFS6/NDUFS7/NDUFAB1/ATP6V0C/CYC1/NDUFV1/LHPP/ATP6V0E2/ATP6AP1/UQCRFS1/COX5A
KEGG_ALZHEIMERS_DISEASE	KEGG_ALZHEIMERS_DISEASE	128	-0.379889	-1.55579	0.00527066	0.0641562	0.0513837	1693	tags=16%, list=12%, signal=15%	CALM1/APP/SDHA/BAD/NDUFB7/UQCR11/NDUFS6/NDUFS7/NDUFAB1/CALM3/APH1A/PPP3CC/MAPK3/CYC1/APBB1/NDUFV1/FADD/TNFRSF1A/CAPN1/UQCRFS1/COX5A
KEGG_HUNTINGTONS_DISEASE	KEGG_HUNTINGTONS_DISEASE	140	-0.364004	-1.50673	0.00677679	0.0641562	0.0513837	1297	tags=12%, list=10%, signal=11%	POLR2D/NDUFB7/AP2S1/VDAC1/UQCR11/NDUFS6/NDUFS7/NDUFAB1/BAX/DNAL4/CYC1/NDUFV1/AP2A2/POLR2E/UQCRFS1/CLTA/COX5A
KEGG_ENDOCYTOSIS	KEGG_ENDOCYTOSIS	123	-0.373382	-1.51981	0.00747879	0.0641562	0.0513837	1840	tags=18%, list=14%, signal=16%	IL2RB/EHD4/PLD2/EHD1/PRKCI/ADRB2/MVB12A/AP2S1/RAB11FIP1/CHMP6/SH3GL1/HLA-A/EEA1/ACAP2/SMAP2/LDLRAP1/AP2A2/SMAP1/EPN2/RAB4A/SNF8/CLTA
KEGG_SPLICEOSOME	KEGG_SPLICEOSOME	122	-0.373246	-1.51705	0.0083682	0.0641562	0.0513837	1223	tags=14%, list=9%, signal=13%	SRSF4/U2AF2/XAB2/SNRNP70/TCERG1/CHERP/PRPF6/USP39/SF3A2/NCBP1/SNRNP40/SF3B4/SNRPB/PUF60/PRPF31/RBM17/EIF4A3
KEGG_PYRIMIDINE_METABOLISM	KEGG_PYRIMIDINE_METABOLISM	75	-0.414413	-1.55981	0.0130528	0.0857757	0.0686991	1526	tags=23%, list=11%, signal=20%	NME1/DHODH/DCTD/POLR2D/DCK/TK2/POLR3D/ENTPD6/TXNRD2/CAD/UCK1/NME3/ITPA/UCKL1/POLR2E/NT5C/DUT
KEGG_PARKINSONS_DISEASE	KEGG_PARKINSONS_DISEASE	106	-0.364427	-1.45334	0.0205038	0.117897	0.0944254	1281	tags=12%, list=9%, signal=11%	NDUFB7/VDAC1/UQCR11/UBE2G2/NDUFS6/NDUFS7/NDUFAB1/UBE2G1/CYC1/UBE2J2/NDUFV1/UQCRFS1/COX5A
KEGG_RIBOSOME	KEGG_RIBOSOME	84	-0.372663	-1.42991	0.0338369	0.172944	0.138513	5378	tags=46%, list=40%, signal=28%	RPL18A/RPL34/RPLP1/RPL32/RSL24D1/RPL19/RPS6/RPS3A/RPL17/RPS18/RPL28/RPL27/RPL5/RPS19/RPL22/RPS16/RPS17/RPL37/RPS15A/RPL27A/FAU/RPL39/RPL35A/RPL35/RPL18/RPL14/RPS28/RPL38/RPS27/RPL37A/RPL9/RPS21/RPL36/RPS29/RPS26/RPS9/RPS15/RPL13/RPS2
KEGG_NATURAL_KILLER_CELL_MEDIATED_CYTOTOXICITY	KEGG_NATURAL_KILLER_CELL_MEDIATED_CYTOTOXICITY	94	-0.350759	-1.37195	0.0478533	0.202245	0.161981	1528	tags=20%, list=11%, signal=18%	SH2D1A/PRKCA/KLRD1/PLCG1/KLRC2/ICAM1/KLRC3/PTPN11/ZAP70/PPP3CC/MAPK3/HLA-A/LAT/IFNAR2/KLRC1/PIK3R1/GRB2/ITGB2/LCK
KEGG_T_CELL_RECEPTOR_SIGNALING_PATHWAY	KEGG_T_CELL_RECEPTOR_SIGNALING_PATHWAY	86	-0.358023	-1.38042	0.0483629	0.202245	0.161981	2418	tags=26%, list=18%, signal=21%	CHUK/NFKBIA/VAV1/CD247/CD3E/AKT2/AKT1/CTLA4/TEC/GRAP2/PLCG1/CD8A/IKBKG/ZAP70/PPP3CC/MAPK3/LAT/PDPK1/PIK3R1/PAK2/GRB2/LCK
KEGG_FOCAL_ADHESION	KEGG_FOCAL_ADHESION	88	-0.348159	-1.34691	0.0598496	0.229424	0.183749	1452	tags=19%, list=11%, signal=17%	BAD/ITGB7/PRKCA/ITGA6/FLNB/CCND3/PPP1CA/MAPK3/PDPK1/TLN1/PPP1CC/ARHGAP35/MYL9/PIK3R1/PAK2/GRB2/FLNA
KEGG_OOCYTE_MEIOSIS	KEGG_OOCYTE_MEIOSIS	67	-0.363638	-1.34418	0.0755976	0.267499	0.214244	2149	tags=25%, list=16%, signal=21%	MAD2L2/CCNB1/CDC16/CDC27/CALM1/CAMK2G/CDK2/FBXW11/CALM3/RPS6KA1/PPP1CA/PPP3CC/MAPK3/PPP1CC/PPP2R5D/YWHAQ/PPP2CA
KEGG_REGULATION_OF_ACTIN_CYTOSKELETON	KEGG_REGULATION_OF_ACTIN_CYTOSKELETON	110	-0.309066	-1.23957	0.117845	0.387204	0.310117	665	tags=14%, list=5%, signal=13%	TIAM2/ITGB7/ITGA6/ARPC1B/PPP1CA/MAPK3/ARPC5L/PPP1CC/ARHGAP35/MYL9/PIK3R1/PAK2/ITGB2/RDX/PFN1
KEGG_B_CELL_RECEPTOR_SIGNALING_PATHWAY	KEGG_B_CELL_RECEPTOR_SIGNALING_PATHWAY	65	0.30009	1.2248	0.127487	0.390959	0.313125	2655	tags=34%, list=20%, signal=27%	FCGR2B/BLNK/DAPP1/LYN/SOS2/PIK3AP1/PIK3R5/CD79A/INPP5D/MAPK1/CD72/MALT1/CD79B/NFAT5/PRKCB/IFITM1/CD22/AKT3/CD19/PIK3CD/RAC1/BCL10
KEGG_CALCIUM_SIGNALING_PATHWAY	KEGG_CALCIUM_SIGNALING_PATHWAY	57	-0.350562	-1.25777	0.136958	0.393755	0.315364	2574	tags=28%, list=19%, signal=23%	SPHK2/P2RX4/SLC25A4/BST1/CALM1/CAMK2G/ADRB2/PRKCA/VDAC1/PLCG1/P2RX1/CALM3/PHKG2/PPP3CC/CAMK4/PLCD1
KEGG_NEUROTROPHIN_SIGNALING_PATHWAY	KEGG_NEUROTROPHIN_SIGNALING_PATHWAY	91	-0.308593	-1.20071	0.166867	0.420238	0.336575	1998	tags=22%, list=15%, signal=19%	IRAK3/AKT2/MAGED1/AKT1/CALM1/CAMK2G/BAD/MAPKAPK2/PLCG1/ARHGDIA/CALM3/PTPN11/BAX/RPS6KA1/MAPK3/CAMK4/PDPK1/PIK3R1/GRB2/YWHAQ
KEGG_LEUKOCYTE_TRANSENDOTHELIAL_MIGRATION	KEGG_LEUKOCYTE_TRANSENDOTHELIAL_MIGRATION	66	-0.328829	-1.21347	0.171584	0.420238	0.336575	1109	tags=17%, list=8%, signal=15%	PRKCA/PLCG1/ICAM1/CD99/PTPN11/ARHGAP35/MYL9/PIK3R1/ITGB2/NCF1/CYBA
KEGG_INSULIN_SIGNALING_PATHWAY	KEGG_INSULIN_SIGNALING_PATHWAY	89	-0.307349	-1.19182	0.177557	0.420238	0.336575	2055	tags=21%, list=15%, signal=18%	RPS6KB1/AKT2/AKT1/CALM1/PRKCI/BAD/PYGB/CALM3/INPP5K/PHKG2/PPP1CA/MAPK3/PDPK1/RPS6KB2/PPP1CC/PIK3R1/HK3/GRB2/RHEB
KEGG_ERBB_SIGNALING_PATHWAY	KEGG_ERBB_SIGNALING_PATHWAY	55	-0.338284	-1.20542	0.182712	0.420238	0.336575	2055	tags=24%, list=15%, signal=20%	RPS6KB1/AKT2/AKT1/NRG1/CAMK2G/BAD/PRKCA/PLCG1/MAPK3/RPS6KB2/PIK3R1/PAK2/GRB2
KEGG_PURINE_METABOLISM	KEGG_PURINE_METABOLISM	91	-0.296466	-1.15353	0.217541	0.476519	0.381651	2313	tags=20%, list=17%, signal=17%	POLE4/POLD2/AMPD2/APRT/PDE6G/NME1/POLR2D/GMPS/DCK/POLR3D/ENTPD6/IMPDH1/NME3/ITPA/GUK1/POLR2E/NT5C/ADA
KEGG_PEROXISOME	KEGG_PEROXISOME	51	-0.324501	-1.14029	0.256534	0.536388	0.429602	2110	tags=21%, list=16%, signal=18%	ABCD2/PEX12/PEX26/ACAA1/CROT/ACSL3/PMVK/ABCD4/EPHX2/PEX16/IDH2
KEGG_CHEMOKINE_SIGNALING_PATHWAY	KEGG_CHEMOKINE_SIGNALING_PATHWAY	119	0.234629	1.06931	0.288157	0.576315	0.461579	3342	tags=34%, list=25%, signal=26%	ROCK2/CXCL10/CXCR2/FOXO3/PRKCD/PPBP/LYN/CXCR1/SOS2/PRKX/CRK/STAT2/CDC42/PIK3R5/CCR1/MAPK1/PRKCZ/GNG2/STAT1/WAS/PTK2B/CCR2/GNB4/PRKCB/AKT3/GNB1/STAT3/GRK3/PIK3CD/RAC1/JAK3/ADCY7/CRKL/GNAI3/PLCB2/GNAI2/PAK1/CCL5/CXCL6/GNG10
KEGG_UBIQUITIN_MEDIATED_PROTEOLYSIS	KEGG_UBIQUITIN_MEDIATED_PROTEOLYSIS	110	-0.262678	-1.05352	0.351928	0.674528	0.54024	2868	tags=26%, list=21%, signal=21%	UBE2I/UBE2Q2/ANAPC7/UBE2E3/ANAPC4/UBE2F/SKP2/SIAH1/UBA2/UBE2E2/UBE2J1/CDC16/CDC27/KLHL9/PIAS4/UBE2B/SAE1/TRIM32/UBE2G2/WWP2/FBXW11/HERC2/FBXO4/PPIL2/KEAP1/UBE2G1/UBE2J2/UBE2D2/UBE2D1
KEGG_ANTIGEN_PROCESSING_AND_PRESENTATION	KEGG_ANTIGEN_PROCESSING_AND_PRESENTATION	62	-0.277968	-1.01273	0.430243	0.722783	0.578888	1771	tags=24%, list=13%, signal=21%	CALR/NFYC/NFYA/RFX5/HSPA5/RFXAP/HLA-DPB1/TAP2/KLRD1/KLRC2/KLRC3/CD8A/HLA-A/KLRC1/PDIA3
KEGG_TOLL_LIKE_RECEPTOR_SIGNALING_PATHWAY	KEGG_TOLL_LIKE_RECEPTOR_SIGNALING_PATHWAY	67	0.244643	1.00618	0.44382	0.722783	0.578888	3422	tags=39%, list=25%, signal=29%	TLR1/CXCL10/MAPK14/TAB2/TLR8/TLR6/TLR4/CD86/IL1B/PIK3R5/CD14/MAPK1/STAT1/MAP2K6/LY96/AKT3/CASP8/PIK3CD/RAC1/MAP2K3/CD40/TNF/MAP3K7/IRF7/CCL5/IRAK4
KEGG_LEISHMANIA_INFECTION	KEGG_LEISHMANIA_INFECTION	52	-0.279022	-0.985977	0.474793	0.722783	0.578888	617	tags=8%, list=5%, signal=7%	MAPK3/ITGB2/NCF1/CYBA
KEGG_PHOSPHATIDYLINOSITOL_SIGNALING_SYSTEM	KEGG_PHOSPHATIDYLINOSITOL_SIGNALING_SYSTEM	51	-0.277296	-0.974415	0.493667	0.722783	0.578888	1693	tags=16%, list=12%, signal=14%	CALM1/PRKCA/PLCG1/CALM3/INPP5K/PIK3R1/PLCD1/IMPA2
KEGG_PROSTATE_CANCER	KEGG_PROSTATE_CANCER	63	-0.267031	-0.976375	0.494863	0.722783	0.578888	2731	tags=27%, list=20%, signal=22%	CDKN1A/PDGFD/CHUK/NFKBIA/HSP90B1/PDGFA/AKT2/AKT1/BAD/LEF1/CDK2/TCF7/IKBKG/MAPK3/PDPK1/PIK3R1/GRB2
KEGG_CELL_ADHESION_MOLECULES_CAMS	KEGG_CELL_ADHESION_MOLECULES_CAMS	58	-0.271598	-0.976723	0.495659	0.722783	0.578888	1902	tags=21%, list=14%, signal=18%	ITGAL/CTLA4/HLA-DPB1/ITGB7/ITGA6/ICAM1/CD99/CD8A/ICAM3/MPZL1/HLA-A/ITGB2
KEGG_VASCULAR_SMOOTH_MUSCLE_CONTRACTION	KEGG_VASCULAR_SMOOTH_MUSCLE_CONTRACTION	50	-0.276616	-0.965546	0.507613	0.722783	0.578888	1693	tags=22%, list=12%, signal=19%	CALM1/PPP1R14A/MYL6B/PRKCA/PLA2G12A/CALD1/CALM3/PPP1CA/MAPK3/PPP1CC/MYL9
KEGG_CYTOKINE_CYTOKINE_RECEPTOR_INTERACTION	KEGG_CYTOKINE_CYTOKINE_RECEPTOR_INTERACTION	97	-0.245417	-0.966798	0.513936	0.722783	0.578888	2176	tags=22%, list=16%, signal=18%	FLT3LG/PDGFA/CXCR6/CD27/TNFSF12/IL21R/IL2RB/TNFRSF14/IL3RA/TNFRSF17/IL5RA/TNFRSF13B/CCL4L2/IL10RA/IFNAR2/IL15RA/TNFRSF25/CXCR3/TNFRSF1A/LTBR/LTB
KEGG_SMALL_CELL_LUNG_CANCER	KEGG_SMALL_CELL_LUNG_CANCER	51	-0.27313	-0.959778	0.518519	0.722783	0.578888	3612	tags=37%, list=27%, signal=27%	RELA/TRAF2/CDK4/TP53/TRAF3/MAX/PTK2/SKP2/CDK6/CHUK/NFKBIA/TRAF1/AKT2/AKT1/PIAS4/ITGA6/CDK2/IKBKG/PIK3R1
KEGG_CHRONIC_MYELOID_LEUKEMIA	KEGG_CHRONIC_MYELOID_LEUKEMIA	58	-0.255891	-0.920235	0.593528	0.781519	0.625931	3612	tags=33%, list=27%, signal=24%	RELA/SHC1/CDK4/TP53/NRAS/MDM2/CTBP1/CDKN1A/CDK6/CHUK/NFKBIA/AKT2/AKT1/BAD/PTPN11/IKBKG/MAPK3/PIK3R1/GRB2
KEGG_JAK_STAT_SIGNALING_PATHWAY	KEGG_JAK_STAT_SIGNALING_PATHWAY	72	-0.244367	-0.913302	0.608917	0.781519	0.625931	1957	tags=19%, list=14%, signal=17%	AKT2/IL21R/IL2RB/AKT1/PIAS4/IL3RA/IL5RA/PTPN11/CCND3/IL10RA/IFNAR2/IL15RA/PIK3R1/GRB2
KEGG_APOPTOSIS	KEGG_APOPTOSIS	73	-0.243217	-0.912351	0.611624	0.781519	0.625931	793	tags=18%, list=6%, signal=17%	IRAK3/AKT2/AKT1/IL3RA/BAD/BAX/TRADD/IKBKG/PPP3CC/PIK3R1/FADD/TNFRSF1A/CAPN1
KEGG_FC_GAMMA_R_MEDIATED_PHAGOCYTOSIS	KEGG_FC_GAMMA_R_MEDIATED_PHAGOCYTOSIS	69	-0.235541	-0.874058	0.685306	0.834601	0.668445	2321	tags=22%, list=17%, signal=18%	VAV1/GSN/RPS6KB1/AKT2/AKT1/PLD2/PRKCA/ARPC1B/PLCG1/MAPK3/ARPC5L/LAT/RPS6KB2/PIK3R1/NCF1
KEGG_RNA_DEGRADATION	KEGG_RNA_DEGRADATION	55	-0.242003	-0.862335	0.689453	0.834601	0.668445	2736	tags=29%, list=20%, signal=23%	EXOSC4/CNOT9/TTC37/MTREX/LSM2/PARN/EXOSC10/HSPA9/LSM4/CNOT7/DIS3/SKIV2L/C1D/CNOT8/EXOSC3/EDC4
KEGG_TIGHT_JUNCTION	KEGG_TIGHT_JUNCTION	59	0.217832	0.872779	0.709166	0.836452	0.669927	2905	tags=34%, list=21%, signal=27%	PPP2CB/CTNNB1/PRKCD/JAM3/CDC42/YBX3/TJP2/EPB41L2/PPP2R2D/PRKCZ/PRKCB/PTEN/AKT3/MYL12B/CTNNA1/F11R/RAB13/TJAP1/HCLS1/GNAI3
KEGG_HEMATOPOIETIC_CELL_LINEAGE	KEGG_HEMATOPOIETIC_CELL_LINEAGE	53	0.217285	0.847185	0.756189	0.866669	0.694129	2878	tags=28%, list=21%, signal=22%	MME/CD59/GYPA/IL1B/MS4A1/TFRC/CD14/FCGR1A/HLA-DRB5/CD22/IL1R2/IL6R/CD19/CR1/TNF
KEGG_PANCREATIC_CANCER	KEGG_PANCREATIC_CANCER	50	0.216094	0.836352	0.772466	0.866669	0.694129	2988	tags=30%, list=22%, signal=23%	TGFA/JAK1/CDC42/PIK3R5/RALB/MAPK1/STAT1/BCL2L1/AKT3/STAT3/PIK3CD/RAC1/RALBP1/E2F2/TGFBR2
KEGG_CELL_CYCLE	KEGG_CELL_CYCLE	84	-0.212866	-0.816768	0.803172	0.879665	0.704537	2792	tags=19%, list=21%, signal=15%	ANAPC7/CDKN1A/ANAPC4/SKP2/CDK6/MAD2L2/CCNB1/CDC16/CDC27/CDC25B/CDK2/CCND3/MCM5/MAD1L1/CDC14A/YWHAQ
KEGG_WNT_SIGNALING_PATHWAY	KEGG_WNT_SIGNALING_PATHWAY	74	-0.205651	-0.774015	0.858607	0.91851	0.735649	1676	tags=15%, list=12%, signal=13%	CACYBP/AXIN1/CAMK2G/PRKCA/LEF1/TCF7/FBXW11/CCND3/PPP3CC/PPP2R5D/PPP2CA
KEGG_MAPK_SIGNALING_PATHWAY	KEGG_MAPK_SIGNALING_PATHWAY	141	-0.191655	-0.79499	0.886373	0.926663	0.742179	1671	tags=13%, list=12%, signal=12%	AKT1/MAPK8IP3/PTPN7/RASGRP2/PRKCA/CDC25B/MAPKAPK2/PLA2G12A/FLNB/RPS6KA1/IKBKG/PPP3CC/MAPK3/ECSIT/MAP3K4/PAK2/GRB2/TNFRSF1A/FLNA
KEGG_PATHWAYS_IN_CANCER	KEGG_PATHWAYS_IN_CANCER	169	-0.179735	-0.762357	0.942339	0.962905	0.771205	2442	tags=19%, list=18%, signal=16%	CDK6/CHUK/NFKBIA/HSP90B1/TRAF1/FLT3LG/MSH3/PDGFA/AKT2/AKT1/PIAS4/AXIN1/RALGDS/TFG/BAD/PRKCA/ITGA6/LEF1/RASSF1/CDK2/PLCG1/TCF7/MSH6/BAX/IKBKG/ETS1/MAPK3/APPL1/DAPK3/PIK3R1/GRB2/FADD
KEGG_AXON_GUIDANCE	KEGG_AXON_GUIDANCE	50	0.175787	0.680348	0.962905	0.962905	0.771205	3485	tags=30%, list=26%, signal=22%	ROCK2/EPHB1/RASA1/CDC42/PLXNC1/MAPK1/NFAT5/SEMA4B/RAC1/GNAI3/GNAI2/LIMK2/PAK1/PPP3CA/RAC2
core genes by KEGG：
FUCA1/ARSG/ATP6V0A2/LAPTM5/AP1B1/CLN5/CLN3/SGSH/CTSA/CTSD/LIPA/SUMF1/ATP6V0C/CTSH/MCOLN1/ARSA/MAN2B1/GNPTG/AP1S1/AP1M1/HEXB/ATP6AP1/GGA1/CLTA
COX10/PPA2/COX5B/SDHA/ATP6V0A2/NDUFB7/UQCR11/NDUFS6/NDUFS7/NDUFAB1/ATP6V0C/CYC1/NDUFV1/LHPP/ATP6V0E2/ATP6AP1/UQCRFS1/COX5A
CALM1/APP/SDHA/BAD/NDUFB7/UQCR11/NDUFS6/NDUFS7/NDUFAB1/CALM3/APH1A/PPP3CC/MAPK3/CYC1/APBB1/NDUFV1/FADD/TNFRSF1A/CAPN1/UQCRFS1/COX5A
POLR2D/NDUFB7/AP2S1/VDAC1/UQCR11/NDUFS6/NDUFS7/NDUFAB1/BAX/DNAL4/CYC1/NDUFV1/AP2A2/POLR2E/UQCRFS1/CLTA/COX5A
IL2RB/EHD4/PLD2/EHD1/PRKCI/ADRB2/MVB12A/AP2S1/RAB11FIP1/CHMP6/SH3GL1/HLA-A/EEA1/ACAP2/SMAP2/LDLRAP1/AP2A2/SMAP1/EPN2/RAB4A/SNF8/CLTA
SRSF4/U2AF2/XAB2/SNRNP70/TCERG1/CHERP/PRPF6/USP39/SF3A2/NCBP1/SNRNP40/SF3B4/SNRPB/PUF60/PRPF31/RBM17/EIF4A3
NME1/DHODH/DCTD/POLR2D/DCK/TK2/POLR3D/ENTPD6/TXNRD2/CAD/UCK1/NME3/ITPA/UCKL1/POLR2E/NT5C/DUT
NDUFB7/VDAC1/UQCR11/UBE2G2/NDUFS6/NDUFS7/NDUFAB1/UBE2G1/CYC1/UBE2J2/NDUFV1/UQCRFS1/COX5A
RPL18A/RPL34/RPLP1/RPL32/RSL24D1/RPL19/RPS6/RPS3A/RPL17/RPS18/RPL28/RPL27/RPL5/RPS19/RPL22/RPS16/RPS17/RPL37/RPS15A/RPL27A/FAU/RPL39/RPL35A/RPL35/RPL18/RPL14/RPS28/RPL38/RPS27/RPL37A/RPL9/RPS21/RPL36/RPS29/RPS26/RPS9/RPS15/RPL13/RPS2
SH2D1A/PRKCA/KLRD1/PLCG1/KLRC2/ICAM1/KLRC3/PTPN11/ZAP70/PPP3CC/MAPK3/HLA-A/LAT/IFNAR2/KLRC1/PIK3R1/GRB2/ITGB2/LCK
CHUK/NFKBIA/VAV1/CD247/CD3E/AKT2/AKT1/CTLA4/TEC/GRAP2/PLCG1/CD8A/IKBKG/ZAP70/PPP3CC/MAPK3/LAT/PDPK1/PIK3R1/PAK2/GRB2/LCK
