# Supplementary material for: Exploring biomarkers of premature ovarian insufficiency based on oxford nanopore transcriptional profile and machine learning
Source: Sci Rep. 2023 Jul 17;13:11498. doi: 10.1038/s41598-023-38754-x (PMC10352282; doi:10.1038/s41598-023-38754-x)
Supplement: Supplementary file 7 — Supplementary Table S6. [file 41598_2023_38754_MOESM7_ESM.xlsx]

## Sheet: KEGG-DEGs
Supplementary Table S6: Intesection of core genes and DEGs KEGG-DEGs：Intersection of core genes (aligned with KEGG gene set) and DEGs Hallmark-DEGs：Intersection of core genes (aligned with Hallmark gene set) and DEGs
KEGG-DEGs		Hallmark-DEGs
CAPN1		ERCC1
HEXB		EDC4
SEC61A1		SEC61A1
HAGH		TNFRSF1A
TNFRSF1A		PDK3
ATP1B3		ATP6AP1
ATP6AP1		UBE2D1
EPN2		NOP14
AP1M1		POLR2E
SMAP2		RANBP1
GNPTG		PES1
POLR2E		XBP1
GGA1		MPG
EMD		PRPF31
PRPF31		PFN1
ALDH2		PERP
SMAP1		BCL6
CLTA		SERP1
GOT2		GOT2
SNRPB		DUT
DUT		PGLS
RBM17		EIF5A
RPS2		NXT1
ENOPH1		YWHAQ
PIK3R1		SIT1
PDIA4		RPS2
LDLRAP1		IMPA2
SNF8		B3GAT3
ITGB2		PRSS23
TPM4		BTG3
NDUFV1		B4GALT5
RAB4A		ITGB2
UQCRFS1		FXN
ATP6V0E2		GPX4
GRB2		NDUFV1
COX5A		DDIT4
PUF60		UQCRFS1
PAK2		CLIC3
ADI1		PPP1CA
LCK		TLR1
ADA		GRB2
LAT		COX5A
MIF		IDH2
		LCK
		CD47
		ADA
		FLNA
		MRPL23
		LTB
		MIF
